# Supplementary material for: Does Virulence Assessment of Vibrio anguillarum Using Sea Bass (Dicentrarchus labrax) Larvae Correspond with Genotypic and Phenotypic Characterization?
Source: PLoS One. 2013 Aug 6;8(8):e70477. doi: 10.1371/journal.pone.0070477 (PMC3735585; doi:10.1371/journal.pone.0070477)
Supplement: Table S1 — Results of the OmniLog® PM Kinetic analysis of 15 selected Vibrio anguillarum strains grown on a PM1 Phenotype MicroArrayTM plate. For each strain and each carbon source, the area under the curve is presented. Values below 5000 and above 8000 are indicated in red and green respectively. (XLS) [file pone.0070477.s001.xls]

## Sheet: PM 01
Plate Type	Well	Chemical	V11	V13	V14	V15	V16	V17	V18	V19	V20	V21	V23	V25	V26 EmpA	V26 RR	V27	V28	V29	V30	V11_run2	V18_run2	V21_run2	V25_run2
PM01	A01	Negative Control	0	0	0	0	0	0	0	0	0	0	0	0	0	0	0	0	0	0	0	0	0	0
PM01	B05	D-Glucuronic acid	0	0	0	0	0	0	0	0	0	0	0	2	0	0	0	0	0	0	9	0	0	0
PM01	D03	D-Glucosaminic acid	0	124	0	0	0	0	0	0	0	0	0	0	0	40	104	0	1	0	0	0	0	5
PM01	D04	1,2-Propanediol	0	0	0	0	0	0	0	0	0	0	0	0	0	0	0	0	0	0	0	0	0	0
PM01	D06	a-Ketoglutaric acid	0	626	3654	1970	3216	162	0	0	8379	13231	1294	4302	0	10043	7246	0	5883	18148	0	0	0	0
PM01	D08	a-Methyl-D-Galactoside	0	0	0	0	0	0	0	0	0	0	0	4	2	0	0	0	0	0	2	310	35787	27610
PM01	C06	L-Rhamnose	0	0	0	0	0	0	1	0	0	0	0	0	0	0	9	0	5	0	1	0	13348	0
PM01	F04	D-Threonine	0	0	0	0	0	0	1	0	0	0	0	0	0	102	7	0	9	0	0	0	0	1
PM01	F07	Propionic acid	0	0	0	1	0	19160	18	25	18	7	20	0	7817	9945	12027	0	668	17347	2	0	0	128
PM01	D05	Tween 40	0	2936	2571	3722	10459	2416	300	8521	8252	37514	9560	26616	17941	18146	22078	12090	14287	35481	8484	0	6941	0
PM01	C05	Tween 20	1	1302	72	742	7528	1159	187	4769	6153	14660	4745	7593	13740	13603	11999	15762	10104	12038	24	664	13951	8340
PM01	F08	Mucic acid	2	0	8	0	0	0	0	0	0	19	0	4	0	2	7	0	0	4	9	0	0	0
PM01	D02	D-Aspartic acid	2	0	2	0	2	0	3	0	0	0	0	0	0	101	1	0	5	0	0	0	32	70
PM01	B04	L-Fucose	3	0	0	0	0	0	9	0	0	0	13	0	0	5	193	0	762	0	0	0	0	0
PM01	E06	a-Hydroxyglutaric acid-g-Lactone	8	0	6	0	0	0	0	0	1	0	54	0	0	7	70	0	89	0	0	0	342	0
PM01	B01	D-Serine	21	0	128	0	42465	0	62	0	71	1	128	60	0	29	490	25714	360	0	2	0	371	12
PM01	C02	D-Galactonic acid-g-Lactone	22	0	38	0	84	0	0	0	106	0	16	0	0	228	7	0	641	0	146	0	0	0
PM01	E05	Tween 80	26	222	20	102	9732	26	349	5602	7437	24160	8831	10040	12084	11754	11094	8838	12441	26166	57	15	23599	11182
PM01	A04	D-Saccharic acid	52	0	38	0	12	0	43	0	14	0	16	3	0	16	239	0	18	3	50	0	67	0
PM01	E02	m-Tartaric acid	63	0	9	0	1	0	0	0	27	0	0	0	0	281	1	0	12	0	104	0	1	0
PM01	E09	Adonitol	70	0	45	0	0	0	0	0	0	0	5	0	0	4	188	0	30	0	2	0	391	0
PM01	F10	Glyoxylic acid	83	1	144	5	10	59	14	1	108	38	40	136	14	7	753	0	187	0	3	0	50	408
PM01	E07	a-Hydroxybutyric acid	92	5	2802	1263	12	1489	102	0	3	37825	10106	5244	10342	12765	18698	0	26817	35253	795	0	38072	7874
PM01	F09	Glycolic acid	101	0	254	0	0	0	3	0	0	0	22	0	0	14	327	0	23	0	1	0	501	0
PM01	D09	a-D-Lactose	116	0	825	9	4	0	0	0	1	2	37	6	16	207	1070	0	120	0	11	0	646	202
PM01	G08	N-Acetyl-D-Mannosamine	154	23	419	133	64	4	254	56	57	212	204	168	7	114	502	0	670	34	90	260	807	646
PM01	G07	Acetoacetic acid	315	918	1854	1980	2824	255	272	130	2152	177	825	30	11	1574	392	91	3373	390	1808	6	1279	255
PM01	D10	Lactulose	316	161	653	1467	117	472	12	1029	57	1538	302	1318	993	309	846	0	481	1166	48	548	790	2221
PM01	G02	Tricarballylic acid	553	0	620	0	121	0	72	0	183	0	511	0	0	872	247	0	230	0	482	0	426	34
PM01	D07	a-Ketobutyric acid	902	551	19649	7627	8669	5374	5379	0	371	38155	20403	17	24266	25177	8117	27766	28907	32505	1533	3877	37207	378
PM01	H04	Tyramine	1088	14	1070	161	508	1	542	0	691	72	1256	23	29	1725	655	34	1439	0	689	69	1023	399
PM01	H07	Glucuronamide	1182	30	1682	415	1873	11	844	33	1868	246	2085	130	116	2733	2766	0	2504	37	2714	418	2615	859
PM01	C11	D-Melibiose	1342	541	2382	1466	997	157	772	233	467	407	1274	1519	564	924	2634	0	1454	282	338	482	2795	2053
PM01	A10	D-Trehalose	1511	5499	6874	6006	47208	26339	3176	49307	45499	53617	40225	41551	56498	56422	42028	29430	45457	29941	770	6618	51674	36666
PM01	B10	Formic acid	1662	3412	1075	2495	4261	2983	27	1788	429	12893	289	2030	8729	7423	6325	8907	2946	14298	1926	1843	10955	1996
PM01	H03	m-Hydroxyphenyl Acetic acid	1925	0	1488	0	1269	0	1117	0	1491	0	1568	9	0	2566	525	3972	2011	0	2182	0	550	0
PM01	F11	D-Cellobiose	2270	45169	46314	48230	47038	41384	7615	0	43146	50847	36314	103	50879	49973	3202	10524	48172	26277	1042	3390	48527	602
PM01	G11	D-Malic acid	2395	35	3691	1654	2718	1045	2362	18	1475	327	3477	493	545	4143	3044	0	2982	3	1385	143	4584	790
PM01	H09	L-Galactonic acid-g-Lactone	2408	8	3715	47	2735	0	2861	0	1812	14	2952	21	8	1636	4302	0	1896	0	862	103	4621	394
PM01	G09	Mono-Methylsuccinate	2438	23	3990	447	1901	2	1225	2	984	224	2449	52	27	1847	3393	0	2627	147	1681	29	4238	543
PM01	H02	p-Hydroxyphenyl Acetic acid	3005	15	3169	302	1955	1	1850	0	1865	25	2472	1	58	3233	2399	0	1937	0	2436	7	2312	27
PM01	H05	D-Psicose	3254	3	3479	37	4292	0	1649	0	4627	0	4905	6	71	4035	3465	0	4692	1	9216	216	2157	252
PM01	F06	Bromosuccinic acid	3732	466	5751	2371	2883	978	1	1761	2438	20692	4510	9512	6520	10813	9632	0	5665	18459	4956	9	20861	8841
PM01	A12	Dulcitol	4221	4919	5337	5783	3748	3220	3139	4425	2207	4368	3003	4125	4239	3330	5446	4531	3004	4300	3791	5345	5828	6050
PM01	C12	Thymidine	4902	5620	5733	7657	2366	4642	4178	5151	5325	4715	3616	4837	7516	7331	5574	37157	4543	4865	4431	5994	4508	6663
PM01	H12	2-Aminoethanol	5488	1452	7099	3503	5438	1709	5167	2930	3842	2969	5354	2999	2076	4652	7058	216	4541	2858	4943	3227	8100	4858
PM01	H10	D-Galacturonic acid	5745	176	7723	1412	6584	327	5938	548	4578	891	6138	2277	470	4114	7809	7	5687	463	4529	1110	8545	2444
PM01	B07	D,L-a-Glycerol Phosphate	5963	3076	7007	6516	4895	5319	2822	6145	5591	0	4717	8155	9360	8443	9691	2161	6285	12751	5250	2245	0	10161
PM01	H11	Phenylethylamine	6078	994	6337	2008	4286	413	3012	948	1810	1831	2436	1079	293	2093	4216	11	2044	185	1302	1336	6984	2611
PM01	G10	Methylpyruvate	7570	2263	9925	9803	9066	4279	3168	3349	9358	24831	9486	16275	10571	12797	10958	34087	10216	27736	8521	1025	25978	17224
PM01	F01	Gly-Asp	7944	4271	14169	6154	5474	4111	3659	4288	4976	45488	6466	3781	27923	21956	41329	3220	8686	45491	8724	1046	44241	14924
PM01	A02	L-Arabinose	9749	52664	56586	53385	57755	52904	24978	7799	12554	53265	59392	10593	55905	59922	8999	39637	57937	50258	19223	13049	57657	10342
PM01	B08	D-Xylose	11632	11196	10493	15182	16145	15560	6157	15644	16792	17558	17721	17645	19180	16925	15336	6942	17757	16149	22333	20456	14790	15724
PM01	C08	Acetic acid	13319	14671	17859	16976	22318	13397	589	11788	9763	30959	11524	25241	26362	22363	17890	21281	23867	30749	17488	3143	30104	26076
PM01	A07	L-Aspartic acid	14660	27550	35791	28742	43331	32640	1994	32142	44041	45919	14278	38560	5843	13292	35082	26522	45171	44806	22492	3079	43946	39626
PM01	B09	L-Lactic acid	15370	15817	21457	20912	28240	21071	3364	18922	26557	40760	16630	21767	21039	19226	23777	22498	33997	33344	20976	2923	39352	20585
PM01	G05	L-Alanine	17156	37379	34687	41793	45896	31236	4698	29481	46475	48426	38340	11275	48037	48915	30086	22782	48070	45719	45424	273	46974	2331
PM01	E11	2`-Deoxyadenosine	17741	13362	20857	18728	20309	16133	10185	7124	20318	33859	14749	20457	26432	30137	23580	36466	25575	29192	19432	6505	31777	20172
PM01	E12	Adenosine	18729	12486	22371	18066	19434	13004	11106	13443	18036	31015	15907	21146	19849	21339	21334	34868	26108	27831	18897	7639	28947	21790
PM01	G01	Gly-Glu	18784	19843	18396	14263	9956	17791	6018	8781	7259	38506	12962	1124	34290	36767	13763	12130	18034	39930	20545	643	38434	2388
PM01	E03	D-Glucose-1-Phosphate	20625	11861	15519	14409	14033	14264	12284	2667	11433	24412	11795	17704	30384	35176	22654	7512	11	36546	25605	8523	26264	16140
PM01	C01	D-Glucose-6-Phosphate	21730	15795	22010	17935	22207	15923	9700	15252	27404	41121	20885	29786	28327	29687	27026	33982	26698	35081	22597	6277	41968	28007
PM01	C03	D,L-Malic acid	21822	23022	26666	18189	44775	22136	0	33311	34649	43305	24443	34815	40144	43968	40645	18187	51535	39316	24847	0	44942	34245
PM01	E04	D-Fructose-6-Phosphate	22097	16105	25725	20059	23246	19911	10685	17507	26565	35994	18647	36453	32590	35671	34186	27866	26978	40695	25952	8291	35391	35565
PM01	A05	Succinic acid	22380	17608	22854	22429	32331	23433	7679	17380	30720	31752	20083	25346	20712	20043	19340	18634	33254	30092	26094	7474	30903	27852
PM01	F02	Citric acid	23052	27711	21418	25652	22943	20376	2306	23858	7967	30112	19453	29783	18493	21535	30154	17014	28797	31270	24752	2471	27816	31712
PM01	H06	L-Lyxose	28187	24149	24968	28466	31972	28768	22873	27183	32933	28335	34360	28167	30168	32372	32806	15216	33111	26183	33652	32646	26761	27437
PM01	D12	Uridine	30323	30597	31730	33043	43297	31284	3547	28196	14457	49010	36675	14415	40031	43077	20891	27322	44528	47391	32306	3299	48002	12225
PM01	H08	Pyruvic acid	33352	26759	32552	29858	37527	30907	18190	25574	34374	47492	26851	37915	33927	37196	35062	39849	38493	44223	35330	12355	45443	35430
PM01	B02	D-Sorbitol	34586	43599	45418	37212	52226	39440	1533	26491	51321	46366	42063	27318	45888	52029	39157	32241	53670	23976	49091	758	51905	24281
PM01	F12	Inosine	35602	20460	41011	36723	30191	29108	10991	26515	29088	51890	26751	32996	41183	42692	37745	36439	43908	45503	39018	6092	50434	37618
PM01	B06	D-Gluconic acid	35955	28601	38724	32613	47379	35301	3378	29761	47730	51490	28838	45557	33624	36786	37062	38252	53468	48465	36083	1232	52611	39243
PM01	G12	L-Malic acid	36037	31659	40462	30182	46493	39076	7446	32254	31565	41539	33990	37559	40043	41175	37492	29361	49061	37008	38203	6123	39680	38058
PM01	G03	L-Serine	36419	31115	36093	29142	47203	30055	4648	37637	44916	46067	40348	34828	38978	40653	32805	22753	50147	42612	37905	12	46709	29284
PM01	F05	Fumaric acid	38797	29094	34512	37577	49245	38883	8308	35163	49351	45080	27442	42954	38737	42210	40089	21609	51789	39935	42090	2315	44280	40959
PM01	E08	b-Methyl-D-Glucoside	38882	32680	13011	13092	29501	33479	661	37325	35675	47459	21368	33274	46987	49052	37370	34931	47629	43776	41059	122	48097	33453
PM01	D01	L-Asparagine	42342	39282	45142	39163	49215	36299	8946	44741	47043	46651	45475	34173	42036	44968	44235	27267	51797	40713	43481	4399	49353	34245
PM01	B03	Glycerol	42510	37112	43103	42183	51552	39169	6331	43076	49318	47511	38253	42192	47418	53850	40775	24508	53693	44317	44549	3445	51233	39221
PM01	G06	Ala-Gly	42775	40139	42193	31708	42936	38903	1694	35786	45439	48338	43460	32847	46910	49999	37254	13742	46856	48222	43096	470	48294	34070
PM01	G04	L-Threonine	43304	41038	44776	42022	43244	42027	2365	28376	40285	46315	42420	23138	43236	43201	31325	25121	44010	47410	45752	273	45361	35061
PM01	H01	Gly-Pro	45012	40567	48858	38264	11969	42100	7091	34284	38587	37955	28109	5426	44108	48557	17778	20898	32517	40171	47083	832	38041	12529
PM01	B12	L-Glutamic acid	45745	42945	46055	42895	51112	41982	6524	44857	47343	51311	43278	40303	45473	49295	43460	35578	55642	45542	49796	6449	52947	42226
PM01	E10	Maltotriose	46327	30671	39201	41798	26517	39049	7879	25134	32229	1129	27840	43112	45126	47052	44327	30760	31314	46100	47469	6261	1434	39955
PM01	A09	D-Alanine	46722	38319	40895	42984	43494	39658	2388	36651	40755	41911	36996	39158	43451	45025	27081	31888	42545	43410	47029	3434	41462	38854
PM01	C07	D-Fructose	48498	44065	44095	43407	50772	44859	1069	33891	43861	49502	39672	40534	48725	52038	43324	16896	50693	35355	49461	4362	51481	40069
PM01	A11	D-Mannose	49863	49022	51316	50493	52569	44927	2934	43055	43503	50432	34497	41303	53393	55836	41679	22962	52744	41891	47863	3613	51107	36548
PM01	C10	Maltose	50167	43107	49150	46464	48996	44058	3942	37695	43678	3544	40248	34850	36500	38098	42515	15352	51198	25884	49226	4507	3141	28673
PM01	C09	a-D-Glucose	51432	43720	49025	47720	41182	46237	961	34301	39719	49257	30780	42290	49207	53504	43943	26874	41340	19397	52290	2081	48368	41845
PM01	D11	Sucrose	51444	43168	48918	47310	42132	44565	5642	34623	42458	49090	34834	40588	49959	54650	44534	19029	45930	21079	50953	4514	52523	40808
PM01	B11	D-Mannitol	51902	43118	45474	43380	46989	41589	6726	43485	43820	48474	34614	37150	48234	53795	48222	29414	49588	25624	51336	5170	52471	34123
PM01	E01	L-Glutamine	52327	47234	52665	50059	49779	44331	4201	42213	51380	47930	52072	42977	46593	49216	27486	32667	53201	47405	51826	710	47712	40867
PM01	A08	L-Proline	54268	49605	55230	52431	55261	49178	2364	46138	54866	51713	56914	50966	54156	57065	47542	34695	59620	51304	54215	2414	53895	48751
PM01	F03	m-Inositol	54853	48787	51464	49352	0	50429	0	0	1	0	0	0	50462	52576	3	27135	4	0	55739	0	6	0
PM01	A06	D-Galactose	55019	48974	53853	51579	52590	46409	0	48517	53948	53478	53211	48743	8420	10202	43781	15348	53168	47486	55178	224	53653	44984
PM01	C04	D-Ribose	56557	50658	56019	51210	56520	53277	11562	50783	55877	51876	56551	50022	18029	18450	54264	8669	57039	41439	24371	23124	53985	40859
PM01	A03	N-Acetyl-D-Glucosamine	57722	50129	54811	52482	55887	50953	2949	45256	56171	53851	51605	47822	54012	58772	52606	28933	59000	31544	58445	1944	56144	38536

## Sheet: Cutoff 5000
Chemical	V11	V13	V14	V15	V16	V17	V18	V19	V20	V21	V23	V25	V27	V29	V30
Negative Control	0	0	0	0	0	0	0	0	0	0	0	0	0	0	0
D-Glucuronic acid	0	0	0	0	0	0	0	0	0	0	0	2	0	0	0
D-Glucosaminic acid	0	124	0	0	0	0	0	0	0	0	0	0	104	1	0
1,2-Propanediol	0	0	0	0	0	0	0	0	0	0	0	0	0	0	0
a-Ketoglutaric acid	0	626	3654	1970	3216	162	0	0	8379	13231	1294	4302	7246	5883	18148
a-Methyl-D-Galactoside	0	0	0	0	0	0	0	0	0	0	0	4	0	0	0
L-Rhamnose	0	0	0	0	0	0	1	0	0	0	0	0	9	5	0
D-Threonine	0	0	0	0	0	0	1	0	0	0	0	0	7	9	0
Propionic acid	0	0	0	1	0	19160	18	25	18	7	20	0	12027	668	17347
Tween 40	0	2936	2571	3722	10459	2416	300	8521	8252	37514	9560	26616	22078	14287	35481
Tween 20	1	1302	72	742	7528	1159	187	4769	6153	14660	4745	7593	11999	10104	12038
Mucic acid	2	0	8	0	0	0	0	0	0	19	0	4	7	0	4
D-Aspartic acid	2	0	2	0	2	0	3	0	0	0	0	0	1	5	0
L-Fucose	3	0	0	0	0	0	9	0	0	0	13	0	193	762	0
a-Hydroxyglutaric acid-g-Lactone	8	0	6	0	0	0	0	0	1	0	54	0	70	89	0
D-Serine	21	0	128	0	42465	0	62	0	71	1	128	60	490	360	0
D-Galactonic acid-g-Lactone	22	0	38	0	84	0	0	0	106	0	16	0	7	641	0
Tween 80	26	222	20	102	9732	26	349	5602	7437	24160	8831	10040	11094	12441	26166
D-Saccharic acid	52	0	38	0	12	0	43	0	14	0	16	3	239	18	3
m-Tartaric acid	63	0	9	0	1	0	0	0	27	0	0	0	1	12	0
Adonitol	70	0	45	0	0	0	0	0	0	0	5	0	188	30	0
Glyoxylic acid	83	1	144	5	10	59	14	1	108	38	40	136	753	187	0
a-Hydroxybutyric acid	92	5	2802	1263	12	1489	102	0	3	37825	10106	5244	18698	26817	35253
Glycolic acid	101	0	254	0	0	0	3	0	0	0	22	0	327	23	0
a-D-Lactose	116	0	825	9	4	0	0	0	1	2	37	6	1070	120	0
N-Acetyl-D-Mannosamine	154	23	419	133	64	4	254	56	57	212	204	168	502	670	34
Acetoacetic acid	315	918	1854	1980	2824	255	272	130	2152	177	825	30	392	3373	390
Lactulose	316	161	653	1467	117	472	12	1029	57	1538	302	1318	846	481	1166
Tricarballylic acid	553	0	620	0	121	0	72	0	183	0	511	0	247	230	0
a-Ketobutyric acid	902	551	19649	7627	8669	5374	5379	0	371	38155	20403	17	8117	28907	32505
Tyramine	1088	14	1070	161	508	1	542	0	691	72	1256	23	655	1439	0
Glucuronamide	1182	30	1682	415	1873	11	844	33	1868	246	2085	130	2766	2504	37
D-Melibiose	1342	541	2382	1466	997	157	772	233	467	407	1274	1519	2634	1454	282
D-Trehalose	1511	5499	6874	6006	47208	26339	3176	49307	45499	53617	40225	41551	42028	45457	29941
Formic acid	1662	3412	1075	2495	4261	2983	27	1788	429	12893	289	2030	6325	2946	14298
m-Hydroxyphenyl Acetic acid	1925	0	1488	0	1269	0	1117	0	1491	0	1568	9	525	2011	0
D-Cellobiose	2270	45169	46314	48230	47038	41384	7615	0	43146	50847	36314	103	3202	48172	26277
D-Malic acid	2395	35	3691	1654	2718	1045	2362	18	1475	327	3477	493	3044	2982	3
L-Galactonic acid-g-Lactone	2408	8	3715	47	2735	0	2861	0	1812	14	2952	21	4302	1896	0
Mono-Methylsuccinate	2438	23	3990	447	1901	2	1225	2	984	224	2449	52	3393	2627	147
p-Hydroxyphenyl Acetic acid	3005	15	3169	302	1955	1	1850	0	1865	25	2472	1	2399	1937	0
D-Psicose	3254	3	3479	37	4292	0	1649	0	4627	0	4905	6	3465	4692	1
Bromosuccinic acid	3732	466	5751	2371	2883	978	1	1761	2438	20692	4510	9512	9632	5665	18459
Dulcitol	4221	4919	5337	5783	3748	3220	3139	4425	2207	4368	3003	4125	5446	3004	4300
Thymidine	4902	5620	5733	7657	2366	4642	4178	5151	5325	4715	3616	4837	5574	4543	4865
2-Aminoethanol	5488	1452	7099	3503	5438	1709	5167	2930	3842	2969	5354	2999	7058	4541	2858
D-Galacturonic acid	5745	176	7723	1412	6584	327	5938	548	4578	891	6138	2277	7809	5687	463
D,L-a-Glycerol Phosphate	5963	3076	7007	6516	4895	5319	2822	6145	5591	0	4717	8155	9691	6285	12751
Phenylethylamine	6078	994	6337	2008	4286	413	3012	948	1810	1831	2436	1079	4216	2044	185
Methylpyruvate	7570	2263	9925	9803	9066	4279	3168	3349	9358	24831	9486	16275	10958	10216	27736
Gly-Asp	7944	4271	14169	6154	5474	4111	3659	4288	4976	45488	6466	3781	41329	8686	45491
L-Arabinose	9749	52664	56586	53385	57755	52904	24978	7799	12554	53265	59392	10593	8999	57937	50258
D-Xylose	11632	11196	10493	15182	16145	15560	6157	15644	16792	17558	17721	17645	15336	17757	16149
Acetic acid	13319	14671	17859	16976	22318	13397	589	11788	9763	30959	11524	25241	17890	23867	30749
L-Aspartic acid	14660	27550	35791	28742	43331	32640	1994	32142	44041	45919	14278	38560	35082	45171	44806
L-Lactic acid	15370	15817	21457	20912	28240	21071	3364	18922	26557	40760	16630	21767	23777	33997	33344
L-Alanine	17156	37379	34687	41793	45896	31236	4698	29481	46475	48426	38340	11275	30086	48070	45719
2`-Deoxyadenosine	17741	13362	20857	18728	20309	16133	10185	7124	20318	33859	14749	20457	23580	25575	29192
Adenosine	18729	12486	22371	18066	19434	13004	11106	13443	18036	31015	15907	21146	21334	26108	27831
Gly-Glu	18784	19843	18396	14263	9956	17791	6018	8781	7259	38506	12962	1124	13763	18034	39930
D-Glucose-1-Phosphate	20625	11861	15519	14409	14033	14264	12284	2667	11433	24412	11795	17704	22654	11	36546
D-Glucose-6-Phosphate	21730	15795	22010	17935	22207	15923	9700	15252	27404	41121	20885	29786	27026	26698	35081
D,L-Malic acid	21822	23022	26666	18189	44775	22136	0	33311	34649	43305	24443	34815	40645	51535	39316
D-Fructose-6-Phosphate	22097	16105	25725	20059	23246	19911	10685	17507	26565	35994	18647	36453	34186	26978	40695
Succinic acid	22380	17608	22854	22429	32331	23433	7679	17380	30720	31752	20083	25346	19340	33254	30092
Citric acid	23052	27711	21418	25652	22943	20376	2306	23858	7967	30112	19453	29783	30154	28797	31270
L-Lyxose	28187	24149	24968	28466	31972	28768	22873	27183	32933	28335	34360	28167	32806	33111	26183
Uridine	30323	30597	31730	33043	43297	31284	3547	28196	14457	49010	36675	14415	20891	44528	47391
Pyruvic acid	33352	26759	32552	29858	37527	30907	18190	25574	34374	47492	26851	37915	35062	38493	44223
D-Sorbitol	34586	43599	45418	37212	52226	39440	1533	26491	51321	46366	42063	27318	39157	53670	23976
Inosine	35602	20460	41011	36723	30191	29108	10991	26515	29088	51890	26751	32996	37745	43908	45503
D-Gluconic acid	35955	28601	38724	32613	47379	35301	3378	29761	47730	51490	28838	45557	37062	53468	48465
L-Malic acid	36037	31659	40462	30182	46493	39076	7446	32254	31565	41539	33990	37559	37492	49061	37008
L-Serine	36419	31115	36093	29142	47203	30055	4648	37637	44916	46067	40348	34828	32805	50147	42612
Fumaric acid	38797	29094	34512	37577	49245	38883	8308	35163	49351	45080	27442	42954	40089	51789	39935
b-Methyl-D-Glucoside	38882	32680	13011	13092	29501	33479	661	37325	35675	47459	21368	33274	37370	47629	43776
L-Asparagine	42342	39282	45142	39163	49215	36299	8946	44741	47043	46651	45475	34173	44235	51797	40713
Glycerol	42510	37112	43103	42183	51552	39169	6331	43076	49318	47511	38253	42192	40775	53693	44317
Ala-Gly	42775	40139	42193	31708	42936	38903	1694	35786	45439	48338	43460	32847	37254	46856	48222
L-Threonine	43304	41038	44776	42022	43244	42027	2365	28376	40285	46315	42420	23138	31325	44010	47410
Gly-Pro	45012	40567	48858	38264	11969	42100	7091	34284	38587	37955	28109	5426	17778	32517	40171
L-Glutamic acid	45745	42945	46055	42895	51112	41982	6524	44857	47343	51311	43278	40303	43460	55642	45542
Maltotriose	46327	30671	39201	41798	26517	39049	7879	25134	32229	1129	27840	43112	44327	31314	46100
D-Alanine	46722	38319	40895	42984	43494	39658	2388	36651	40755	41911	36996	39158	27081	42545	43410
D-Fructose	48498	44065	44095	43407	50772	44859	1069	33891	43861	49502	39672	40534	43324	50693	35355
D-Mannose	49863	49022	51316	50493	52569	44927	2934	43055	43503	50432	34497	41303	41679	52744	41891
Maltose	50167	43107	49150	46464	48996	44058	3942	37695	43678	3544	40248	34850	42515	51198	25884
a-D-Glucose	51432	43720	49025	47720	41182	46237	961	34301	39719	49257	30780	42290	43943	41340	19397
Sucrose	51444	43168	48918	47310	42132	44565	5642	34623	42458	49090	34834	40588	44534	45930	21079
D-Mannitol	51902	43118	45474	43380	46989	41589	6726	43485	43820	48474	34614	37150	48222	49588	25624
L-Glutamine	52327	47234	52665	50059	49779	44331	4201	42213	51380	47930	52072	42977	27486	53201	47405
L-Proline	54268	49605	55230	52431	55261	49178	2364	46138	54866	51713	56914	50966	47542	59620	51304
m-Inositol	54853	48787	51464	49352	0	50429	0	0	1	0	0	0	3	4	0
D-Galactose	55019	48974	53853	51579	52590	46409	0	48517	53948	53478	53211	48743	43781	53168	47486
D-Ribose	56557	50658	56019	51210	56520	53277	11562	50783	55877	51876	56551	50022	54264	57039	41439
N-Acetyl-D-Glucosamine	57722	50129	54811	52482	55887	50953	2949	45256	56171	53851	51605	47822	52606	59000	31544

## Sheet: Cutoff 5000 Herschikt
Chemical	V18	V13	V14	V16	V17	V11	V15	V27	V29	V19	V20	V25	V30	V21	V23
Negative Control	0	0	0	0	0	0	0	0	0	0	0	0	0	0	0
D-Glucuronic acid	0	0	0	0	0	0	0	0	0	0	0	2	0	0	0
D-Glucosaminic acid	0	124	0	0	0	0	0	104	1	0	0	0	0	0	0
1,2-Propanediol	0	0	0	0	0	0	0	0	0	0	0	0	0	0	0
a-Ketoglutaric acid	0	626	3654	3216	162	0	1970	7246	5883	0	8379	4302	18148	13231	1294
a-Methyl-D-Galactoside	0	0	0	0	0	0	0	0	0	0	0	4	0	0	0
L-Rhamnose	1	0	0	0	0	0	0	9	5	0	0	0	0	0	0
D-Threonine	1	0	0	0	0	0	0	7	9	0	0	0	0	0	0
Propionic acid	18	0	0	0	19160	0	1	12027	668	25	18	0	17347	7	20
Tween 40	300	2936	2571	10459	2416	0	3722	22078	14287	8521	8252	26616	35481	37514	9560
Tween 20	187	1302	72	7528	1159	1	742	11999	10104	4769	6153	7593	12038	14660	4745
Mucic acid	0	0	8	0	0	2	0	7	0	0	0	4	4	19	0
D-Aspartic acid	3	0	2	2	0	2	0	1	5	0	0	0	0	0	0
L-Fucose	9	0	0	0	0	3	0	193	762	0	0	0	0	0	13
a-Hydroxyglutaric acid-g-Lactone	0	0	6	0	0	8	0	70	89	0	1	0	0	0	54
D-Serine	62	0	128	42465	0	21	0	490	360	0	71	60	0	1	128
D-Galactonic acid-g-Lactone	0	0	38	84	0	22	0	7	641	0	106	0	0	0	16
Tween 80	349	222	20	9732	26	26	102	11094	12441	5602	7437	10040	26166	24160	8831
D-Saccharic acid	43	0	38	12	0	52	0	239	18	0	14	3	3	0	16
m-Tartaric acid	0	0	9	1	0	63	0	1	12	0	27	0	0	0	0
Adonitol	0	0	45	0	0	70	0	188	30	0	0	0	0	0	5
Glyoxylic acid	14	1	144	10	59	83	5	753	187	1	108	136	0	38	40
a-Hydroxybutyric acid	102	5	2802	12	1489	92	1263	18698	26817	0	3	5244	35253	37825	10106
Glycolic acid	3	0	254	0	0	101	0	327	23	0	0	0	0	0	22
a-D-Lactose	0	0	825	4	0	116	9	1070	120	0	1	6	0	2	37
N-Acetyl-D-Mannosamine	254	23	419	64	4	154	133	502	670	56	57	168	34	212	204
Acetoacetic acid	272	918	1854	2824	255	315	1980	392	3373	130	2152	30	390	177	825
Lactulose	12	161	653	117	472	316	1467	846	481	1029	57	1318	1166	1538	302
Tricarballylic acid	72	0	620	121	0	553	0	247	230	0	183	0	0	0	511
a-Ketobutyric acid	5379	551	19649	8669	5374	902	7627	8117	28907	0	371	17	32505	38155	20403
Tyramine	542	14	1070	508	1	1088	161	655	1439	0	691	23	0	72	1256
Glucuronamide	844	30	1682	1873	11	1182	415	2766	2504	33	1868	130	37	246	2085
D-Melibiose	772	541	2382	997	157	1342	1466	2634	1454	233	467	1519	282	407	1274
D-Trehalose	3176	5499	6874	47208	26339	1511	6006	42028	45457	49307	45499	41551	29941	53617	40225
Formic acid	27	3412	1075	4261	2983	1662	2495	6325	2946	1788	429	2030	14298	12893	289
m-Hydroxyphenyl Acetic acid	1117	0	1488	1269	0	1925	0	525	2011	0	1491	9	0	0	1568
D-Cellobiose	7615	45169	46314	47038	41384	2270	48230	3202	48172	0	43146	103	26277	50847	36314
D-Malic acid	2362	35	3691	2718	1045	2395	1654	3044	2982	18	1475	493	3	327	3477
L-Galactonic acid-g-Lactone	2861	8	3715	2735	0	2408	47	4302	1896	0	1812	21	0	14	2952
Mono-Methylsuccinate	1225	23	3990	1901	2	2438	447	3393	2627	2	984	52	147	224	2449
p-Hydroxyphenyl Acetic acid	1850	15	3169	1955	1	3005	302	2399	1937	0	1865	1	0	25	2472
D-Psicose	1649	3	3479	4292	0	3254	37	3465	4692	0	4627	6	1	0	4905
Bromosuccinic acid	1	466	5751	2883	978	3732	2371	9632	5665	1761	2438	9512	18459	20692	4510
Dulcitol	3139	4919	5337	3748	3220	4221	5783	5446	3004	4425	2207	4125	4300	4368	3003
Thymidine	4178	5620	5733	2366	4642	4902	7657	5574	4543	5151	5325	4837	4865	4715	3616
2-Aminoethanol	5167	1452	7099	5438	1709	5488	3503	7058	4541	2930	3842	2999	2858	2969	5354
D-Galacturonic acid	5938	176	7723	6584	327	5745	1412	7809	5687	548	4578	2277	463	891	6138
D,L-a-Glycerol Phosphate	2822	3076	7007	4895	5319	5963	6516	9691	6285	6145	5591	8155	12751	0	4717
Phenylethylamine	3012	994	6337	4286	413	6078	2008	4216	2044	948	1810	1079	185	1831	2436
Methylpyruvate	3168	2263	9925	9066	4279	7570	9803	10958	10216	3349	9358	16275	27736	24831	9486
Gly-Asp	3659	4271	14169	5474	4111	7944	6154	41329	8686	4288	4976	3781	45491	45488	6466
L-Arabinose	24978	52664	56586	57755	52904	9749	53385	8999	57937	7799	12554	10593	50258	53265	59392
D-Xylose	6157	11196	10493	16145	15560	11632	15182	15336	17757	15644	16792	17645	16149	17558	17721
Acetic acid	589	14671	17859	22318	13397	13319	16976	17890	23867	11788	9763	25241	30749	30959	11524
L-Aspartic acid	1994	27550	35791	43331	32640	14660	28742	35082	45171	32142	44041	38560	44806	45919	14278
L-Lactic acid	3364	15817	21457	28240	21071	15370	20912	23777	33997	18922	26557	21767	33344	40760	16630
L-Alanine	4698	37379	34687	45896	31236	17156	41793	30086	48070	29481	46475	11275	45719	48426	38340
2`-Deoxyadenosine	10185	13362	20857	20309	16133	17741	18728	23580	25575	7124	20318	20457	29192	33859	14749
Adenosine	11106	12486	22371	19434	13004	18729	18066	21334	26108	13443	18036	21146	27831	31015	15907
Gly-Glu	6018	19843	18396	9956	17791	18784	14263	13763	18034	8781	7259	1124	39930	38506	12962
D-Glucose-1-Phosphate	12284	11861	15519	14033	14264	20625	14409	22654	11	2667	11433	17704	36546	24412	11795
D-Glucose-6-Phosphate	9700	15795	22010	22207	15923	21730	17935	27026	26698	15252	27404	29786	35081	41121	20885
D,L-Malic acid	0	23022	26666	44775	22136	21822	18189	40645	51535	33311	34649	34815	39316	43305	24443
D-Fructose-6-Phosphate	10685	16105	25725	23246	19911	22097	20059	34186	26978	17507	26565	36453	40695	35994	18647
Succinic acid	7679	17608	22854	32331	23433	22380	22429	19340	33254	17380	30720	25346	30092	31752	20083
Citric acid	2306	27711	21418	22943	20376	23052	25652	30154	28797	23858	7967	29783	31270	30112	19453
L-Lyxose	22873	24149	24968	31972	28768	28187	28466	32806	33111	27183	32933	28167	26183	28335	34360
Uridine	3547	30597	31730	43297	31284	30323	33043	20891	44528	28196	14457	14415	47391	49010	36675
Pyruvic acid	18190	26759	32552	37527	30907	33352	29858	35062	38493	25574	34374	37915	44223	47492	26851
D-Sorbitol	1533	43599	45418	52226	39440	34586	37212	39157	53670	26491	51321	27318	23976	46366	42063
Inosine	10991	20460	41011	30191	29108	35602	36723	37745	43908	26515	29088	32996	45503	51890	26751
D-Gluconic acid	3378	28601	38724	47379	35301	35955	32613	37062	53468	29761	47730	45557	48465	51490	28838
L-Malic acid	7446	31659	40462	46493	39076	36037	30182	37492	49061	32254	31565	37559	37008	41539	33990
L-Serine	4648	31115	36093	47203	30055	36419	29142	32805	50147	37637	44916	34828	42612	46067	40348
Fumaric acid	8308	29094	34512	49245	38883	38797	37577	40089	51789	35163	49351	42954	39935	45080	27442
b-Methyl-D-Glucoside	661	32680	13011	29501	33479	38882	13092	37370	47629	37325	35675	33274	43776	47459	21368
L-Asparagine	8946	39282	45142	49215	36299	42342	39163	44235	51797	44741	47043	34173	40713	46651	45475
Glycerol	6331	37112	43103	51552	39169	42510	42183	40775	53693	43076	49318	42192	44317	47511	38253
Ala-Gly	1694	40139	42193	42936	38903	42775	31708	37254	46856	35786	45439	32847	48222	48338	43460
L-Threonine	2365	41038	44776	43244	42027	43304	42022	31325	44010	28376	40285	23138	47410	46315	42420
Gly-Pro	7091	40567	48858	11969	42100	45012	38264	17778	32517	34284	38587	5426	40171	37955	28109
L-Glutamic acid	6524	42945	46055	51112	41982	45745	42895	43460	55642	44857	47343	40303	45542	51311	43278
Maltotriose	7879	30671	39201	26517	39049	46327	41798	44327	31314	25134	32229	43112	46100	1129	27840
D-Alanine	2388	38319	40895	43494	39658	46722	42984	27081	42545	36651	40755	39158	43410	41911	36996
D-Fructose	1069	44065	44095	50772	44859	48498	43407	43324	50693	33891	43861	40534	35355	49502	39672
D-Mannose	2934	49022	51316	52569	44927	49863	50493	41679	52744	43055	43503	41303	41891	50432	34497
Maltose	3942	43107	49150	48996	44058	50167	46464	42515	51198	37695	43678	34850	25884	3544	40248
a-D-Glucose	961	43720	49025	41182	46237	51432	47720	43943	41340	34301	39719	42290	19397	49257	30780
Sucrose	5642	43168	48918	42132	44565	51444	47310	44534	45930	34623	42458	40588	21079	49090	34834
D-Mannitol	6726	43118	45474	46989	41589	51902	43380	48222	49588	43485	43820	37150	25624	48474	34614
L-Glutamine	4201	47234	52665	49779	44331	52327	50059	27486	53201	42213	51380	42977	47405	47930	52072
L-Proline	2364	49605	55230	55261	49178	54268	52431	47542	59620	46138	54866	50966	51304	51713	56914
m-Inositol	0	48787	51464	0	50429	54853	49352	3	4	0	1	0	0	0	0
D-Galactose	0	48974	53853	52590	46409	55019	51579	43781	53168	48517	53948	48743	47486	53478	53211
D-Ribose	11562	50658	56019	56520	53277	56557	51210	54264	57039	50783	55877	50022	41439	51876	56551
N-Acetyl-D-Glucosamine	2949	50129	54811	55887	50953	57722	52482	52606	59000	45256	56171	47822	31544	53851	51605

## Sheet: Clustering
	V11	V13	V14	V15	V16	V17	V18	V19	V20	V21	V23	V25	V26 EmpA	V26 RR	V27	V28	V29	V30
Negative Control	0	0	0	0	0	0	0	0	0	0	0	0	0	0	0	0	0	0
D-Glucuronic acid	0	0	0	0	0	0	0	0	0	0	0	2	0	0	0	0	0	0
D-Glucosaminic acid	0	124	0	0	0	0	0	0	0	0	0	0	0	40	104	0	1	0
1,2-Propanediol	0	0	0	0	0	0	0	0	0	0	0	0	0	0	0	0	0	0
a-Ketoglutaric acid	0	626	3654	1970	3216	162	0	0	8379	13231	1294	4302	0	10043	7246	0	5883	18148
a-Methyl-D-Galactoside	0	0	0	0	0	0	0	0	0	0	0	4	2	0	0	0	0	0
L-Rhamnose	0	0	0	0	0	0	1	0	0	0	0	0	0	0	9	0	5	0
D-Threonine	0	0	0	0	0	0	1	0	0	0	0	0	0	102	7	0	9	0
Propionic acid	0	0	0	1	0	19160	18	25	18	7	20	0	7817	9945	12027	0	668	17347
Tween 40	0	2936	2571	3722	10459	2416	300	8521	8252	37514	9560	26616	17941	18146	22078	12090	14287	35481
Tween 20	1	1302	72	742	7528	1159	187	4769	6153	14660	4745	7593	13740	13603	11999	15762	10104	12038
Mucic acid	2	0	8	0	0	0	0	0	0	19	0	4	0	2	7	0	0	4
D-Aspartic acid	2	0	2	0	2	0	3	0	0	0	0	0	0	101	1	0	5	0
L-Fucose	3	0	0	0	0	0	9	0	0	0	13	0	0	5	193	0	762	0
a-Hydroxyglutaric acid-g-Lactone	8	0	6	0	0	0	0	0	1	0	54	0	0	7	70	0	89	0
D-Serine	21	0	128	0	42465	0	62	0	71	1	128	60	0	29	490	25714	360	0
D-Galactonic acid-g-Lactone	22	0	38	0	84	0	0	0	106	0	16	0	0	228	7	0	641	0
Tween 80	26	222	20	102	9732	26	349	5602	7437	24160	8831	10040	12084	11754	11094	8838	12441	26166
D-Saccharic acid	52	0	38	0	12	0	43	0	14	0	16	3	0	16	239	0	18	3
m-Tartaric acid	63	0	9	0	1	0	0	0	27	0	0	0	0	281	1	0	12	0
Adonitol	70	0	45	0	0	0	0	0	0	0	5	0	0	4	188	0	30	0
Glyoxylic acid	83	1	144	5	10	59	14	1	108	38	40	136	14	7	753	0	187	0
a-Hydroxybutyric acid	92	5	2802	1263	12	1489	102	0	3	37825	10106	5244	10342	12765	18698	0	26817	35253
Glycolic acid	101	0	254	0	0	0	3	0	0	0	22	0	0	14	327	0	23	0
a-D-Lactose	116	0	825	9	4	0	0	0	1	2	37	6	16	207	1070	0	120	0
N-Acetyl-D-Mannosamine	154	23	419	133	64	4	254	56	57	212	204	168	7	114	502	0	670	34
Acetoacetic acid	315	918	1854	1980	2824	255	272	130	2152	177	825	30	11	1574	392	91	3373	390
Lactulose	316	161	653	1467	117	472	12	1029	57	1538	302	1318	993	309	846	0	481	1166
Tricarballylic acid	553	0	620	0	121	0	72	0	183	0	511	0	0	872	247	0	230	0
a-Ketobutyric acid	902	551	19649	7627	8669	5374	5379	0	371	38155	20403	17	24266	25177	8117	27766	28907	32505
Tyramine	1088	14	1070	161	508	1	542	0	691	72	1256	23	29	1725	655	34	1439	0
Glucuronamide	1182	30	1682	415	1873	11	844	33	1868	246	2085	130	116	2733	2766	0	2504	37
D-Melibiose	1342	541	2382	1466	997	157	772	233	467	407	1274	1519	564	924	2634	0	1454	282
D-Trehalose	1511	5499	6874	6006	47208	26339	3176	49307	45499	53617	40225	41551	56498	56422	42028	29430	45457	29941
Formic acid	1662	3412	1075	2495	4261	2983	27	1788	429	12893	289	2030	8729	7423	6325	8907	2946	14298
m-Hydroxyphenyl Acetic acid	1925	0	1488	0	1269	0	1117	0	1491	0	1568	9	0	2566	525	3972	2011	0
D-Cellobiose	2270	45169	46314	48230	47038	41384	7615	0	43146	50847	36314	103	50879	49973	3202	10524	48172	26277
D-Malic acid	2395	35	3691	1654	2718	1045	2362	18	1475	327	3477	493	545	4143	3044	0	2982	3
L-Galactonic acid-g-Lactone	2408	8	3715	47	2735	0	2861	0	1812	14	2952	21	8	1636	4302	0	1896	0
Mono-Methylsuccinate	2438	23	3990	447	1901	2	1225	2	984	224	2449	52	27	1847	3393	0	2627	147
p-Hydroxyphenyl Acetic acid	3005	15	3169	302	1955	1	1850	0	1865	25	2472	1	58	3233	2399	0	1937	0
D-Psicose	3254	3	3479	37	4292	0	1649	0	4627	0	4905	6	71	4035	3465	0	4692	1
Bromosuccinic acid	3732	466	5751	2371	2883	978	1	1761	2438	20692	4510	9512	6520	10813	9632	0	5665	18459
Dulcitol	4221	4919	5337	5783	3748	3220	3139	4425	2207	4368	3003	4125	4239	3330	5446	4531	3004	4300
Thymidine	4902	5620	5733	7657	2366	4642	4178	5151	5325	4715	3616	4837	7516	7331	5574	37157	4543	4865
2-Aminoethanol	5488	1452	7099	3503	5438	1709	5167	2930	3842	2969	5354	2999	2076	4652	7058	216	4541	2858
D-Galacturonic acid	5745	176	7723	1412	6584	327	5938	548	4578	891	6138	2277	470	4114	7809	7	5687	463
D,L-a-Glycerol Phosphate	5963	3076	7007	6516	4895	5319	2822	6145	5591	0	4717	8155	9360	8443	9691	2161	6285	12751
Phenylethylamine	6078	994	6337	2008	4286	413	3012	948	1810	1831	2436	1079	293	2093	4216	11	2044	185
Methylpyruvate	7570	2263	9925	9803	9066	4279	3168	3349	9358	24831	9486	16275	10571	12797	10958	34087	10216	27736
Gly-Asp	7944	4271	14169	6154	5474	4111	3659	4288	4976	45488	6466	3781	27923	21956	41329	3220	8686	45491
L-Arabinose	9749	52664	56586	53385	57755	52904	24978	7799	12554	53265	59392	10593	55905	59922	8999	39637	57937	50258
D-Xylose	11632	11196	10493	15182	16145	15560	6157	15644	16792	17558	17721	17645	19180	16925	15336	6942	17757	16149
Acetic acid	13319	14671	17859	16976	22318	13397	589	11788	9763	30959	11524	25241	26362	22363	17890	21281	23867	30749
L-Aspartic acid	14660	27550	35791	28742	43331	32640	1994	32142	44041	45919	14278	38560	5843	13292	35082	26522	45171	44806
L-Lactic acid	15370	15817	21457	20912	28240	21071	3364	18922	26557	40760	16630	21767	21039	19226	23777	22498	33997	33344
L-Alanine	17156	37379	34687	41793	45896	31236	4698	29481	46475	48426	38340	11275	48037	48915	30086	22782	48070	45719
2`-Deoxyadenosine	17741	13362	20857	18728	20309	16133	10185	7124	20318	33859	14749	20457	26432	30137	23580	36466	25575	29192
Adenosine	18729	12486	22371	18066	19434	13004	11106	13443	18036	31015	15907	21146	19849	21339	21334	34868	26108	27831
Gly-Glu	18784	19843	18396	14263	9956	17791	6018	8781	7259	38506	12962	1124	34290	36767	13763	12130	18034	39930
D-Glucose-1-Phosphate	20625	11861	15519	14409	14033	14264	12284	2667	11433	24412	11795	17704	30384	35176	22654	7512	11	36546
D-Glucose-6-Phosphate	21730	15795	22010	17935	22207	15923	9700	15252	27404	41121	20885	29786	28327	29687	27026	33982	26698	35081
D,L-Malic acid	21822	23022	26666	18189	44775	22136	0	33311	34649	43305	24443	34815	40144	43968	40645	18187	51535	39316
D-Fructose-6-Phosphate	22097	16105	25725	20059	23246	19911	10685	17507	26565	35994	18647	36453	32590	35671	34186	27866	26978	40695
Succinic acid	22380	17608	22854	22429	32331	23433	7679	17380	30720	31752	20083	25346	20712	20043	19340	18634	33254	30092
Citric acid	23052	27711	21418	25652	22943	20376	2306	23858	7967	30112	19453	29783	18493	21535	30154	17014	28797	31270
L-Lyxose	28187	24149	24968	28466	31972	28768	22873	27183	32933	28335	34360	28167	30168	32372	32806	15216	33111	26183
Uridine	30323	30597	31730	33043	43297	31284	3547	28196	14457	49010	36675	14415	40031	43077	20891	27322	44528	47391
Pyruvic acid	33352	26759	32552	29858	37527	30907	18190	25574	34374	47492	26851	37915	33927	37196	35062	39849	38493	44223
D-Sorbitol	34586	43599	45418	37212	52226	39440	1533	26491	51321	46366	42063	27318	45888	52029	39157	32241	53670	23976
Inosine	35602	20460	41011	36723	30191	29108	10991	26515	29088	51890	26751	32996	41183	42692	37745	36439	43908	45503
D-Gluconic acid	35955	28601	38724	32613	47379	35301	3378	29761	47730	51490	28838	45557	33624	36786	37062	38252	53468	48465
L-Malic acid	36037	31659	40462	30182	46493	39076	7446	32254	31565	41539	33990	37559	40043	41175	37492	29361	49061	37008
L-Serine	36419	31115	36093	29142	47203	30055	4648	37637	44916	46067	40348	34828	38978	40653	32805	22753	50147	42612
Fumaric acid	38797	29094	34512	37577	49245	38883	8308	35163	49351	45080	27442	42954	38737	42210	40089	21609	51789	39935
b-Methyl-D-Glucoside	38882	32680	13011	13092	29501	33479	661	37325	35675	47459	21368	33274	46987	49052	37370	34931	47629	43776
L-Asparagine	42342	39282	45142	39163	49215	36299	8946	44741	47043	46651	45475	34173	42036	44968	44235	27267	51797	40713
Glycerol	42510	37112	43103	42183	51552	39169	6331	43076	49318	47511	38253	42192	47418	53850	40775	24508	53693	44317
Ala-Gly	42775	40139	42193	31708	42936	38903	1694	35786	45439	48338	43460	32847	46910	49999	37254	13742	46856	48222
L-Threonine	43304	41038	44776	42022	43244	42027	2365	28376	40285	46315	42420	23138	43236	43201	31325	25121	44010	47410
Gly-Pro	45012	40567	48858	38264	11969	42100	7091	34284	38587	37955	28109	5426	44108	48557	17778	20898	32517	40171
L-Glutamic acid	45745	42945	46055	42895	51112	41982	6524	44857	47343	51311	43278	40303	45473	49295	43460	35578	55642	45542
Maltotriose	46327	30671	39201	41798	26517	39049	7879	25134	32229	1129	27840	43112	45126	47052	44327	30760	31314	46100
D-Alanine	46722	38319	40895	42984	43494	39658	2388	36651	40755	41911	36996	39158	43451	45025	27081	31888	42545	43410
D-Fructose	48498	44065	44095	43407	50772	44859	1069	33891	43861	49502	39672	40534	48725	52038	43324	16896	50693	35355
D-Mannose	49863	49022	51316	50493	52569	44927	2934	43055	43503	50432	34497	41303	53393	55836	41679	22962	52744	41891
Maltose	50167	43107	49150	46464	48996	44058	3942	37695	43678	3544	40248	34850	36500	38098	42515	15352	51198	25884
a-D-Glucose	51432	43720	49025	47720	41182	46237	961	34301	39719	49257	30780	42290	49207	53504	43943	26874	41340	19397
Sucrose	51444	43168	48918	47310	42132	44565	5642	34623	42458	49090	34834	40588	49959	54650	44534	19029	45930	21079
D-Mannitol	51902	43118	45474	43380	46989	41589	6726	43485	43820	48474	34614	37150	48234	53795	48222	29414	49588	25624
L-Glutamine	52327	47234	52665	50059	49779	44331	4201	42213	51380	47930	52072	42977	46593	49216	27486	32667	53201	47405
L-Proline	54268	49605	55230	52431	55261	49178	2364	46138	54866	51713	56914	50966	54156	57065	47542	34695	59620	51304
m-Inositol	54853	48787	51464	49352	0	50429	0	0	1	0	0	0	50462	52576	3	27135	4	0
D-Galactose	55019	48974	53853	51579	52590	46409	0	48517	53948	53478	53211	48743	8420	10202	43781	15348	53168	47486
D-Ribose	56557	50658	56019	51210	56520	53277	11562	50783	55877	51876	56551	50022	18029	18450	54264	8669	57039	41439
N-Acetyl-D-Glucosamine	57722	50129	54811	52482	55887	50953	2949	45256	56171	53851	51605	47822	54012	58772	52606	28933	59000	31544

## Sheet: Transponeren
Code	Negative Control	D-Glucuronic acid	D-Glucosaminic acid	1,2-Propanediol	a-Ketoglutaric acid	a-Methyl-D-Galactoside	L-Rhamnose	D-Threonine	Propionic acid	Tween 40	Tween 20	Mucic acid	D-Aspartic acid	L-Fucose	a-Hydroxyglutaric acid-g-Lactone	D-Serine	D-Galactonic acid-g-Lactone	Tween 80	D-Saccharic acid	m-Tartaric acid	Adonitol	Glyoxylic acid	a-Hydroxybutyric acid	Glycolic acid	a-D-Lactose	N-Acetyl-D-Mannosamine	Acetoacetic acid	Lactulose	Tricarballylic acid	a-Ketobutyric acid	Tyramine	Glucuronamide	D-Melibiose	D-Trehalose	Formic acid	m-Hydroxyphenyl Acetic acid	D-Cellobiose	D-Malic acid	L-Galactonic acid-g-Lactone	Mono-Methylsuccinate	p-Hydroxyphenyl Acetic acid	D-Psicose	Bromosuccinic acid	Dulcitol	Thymidine	2-Aminoethanol	D-Galacturonic acid	D,L-a-Glycerol Phosphate	Phenylethylamine
V11	0	0	0	0	0	0	0	0	0	0	1	2	2	3	8	21	22	26	52	63	70	83	92	101	116	154	315	316	553	902	1088	1182	1342	1511	1662	1925	2270	2395	2408	2438	3005	3254	3732	4221	4902	5488	5745	5963	6078
V13	0	0	124	0	626	0	0	0	0	2936	1302	0	0	0	0	0	0	222	0	0	0	1	5	0	0	23	918	161	0	551	14	30	541	5499	3412	0	45169	35	8	23	15	3	466	4919	5620	1452	176	3076	994
V14	0	0	0	0	3654	0	0	0	0	2571	72	8	2	0	6	128	38	20	38	9	45	144	2802	254	825	419	1854	653	620	19649	1070	1682	2382	6874	1075	1488	46314	3691	3715	3990	3169	3479	5751	5337	5733	7099	7723	7007	6337
V15	0	0	0	0	1970	0	0	0	1	3722	742	0	0	0	0	0	0	102	0	0	0	5	1263	0	9	133	1980	1467	0	7627	161	415	1466	6006	2495	0	48230	1654	47	447	302	37	2371	5783	7657	3503	1412	6516	2008
V16	0	0	0	0	3216	0	0	0	0	10459	7528	0	2	0	0	42465	84	9732	12	1	0	10	12	0	4	64	2824	117	121	8669	508	1873	997	47208	4261	1269	47038	2718	2735	1901	1955	4292	2883	3748	2366	5438	6584	4895	4286
V17	0	0	0	0	162	0	0	0	19160	2416	1159	0	0	0	0	0	0	26	0	0	0	59	1489	0	0	4	255	472	0	5374	1	11	157	26339	2983	0	41384	1045	0	2	1	0	978	3220	4642	1709	327	5319	413
V18	0	0	0	0	0	0	1	1	18	300	187	0	3	9	0	62	0	349	43	0	0	14	102	3	0	254	272	12	72	5379	542	844	772	3176	27	1117	7615	2362	2861	1225	1850	1649	1	3139	4178	5167	5938	2822	3012
V19	0	0	0	0	0	0	0	0	25	8521	4769	0	0	0	0	0	0	5602	0	0	0	1	0	0	0	56	130	1029	0	0	0	33	233	49307	1788	0	0	18	0	2	0	0	1761	4425	5151	2930	548	6145	948
V20	0	0	0	0	8379	0	0	0	18	8252	6153	0	0	0	1	71	106	7437	14	27	0	108	3	0	1	57	2152	57	183	371	691	1868	467	45499	429	1491	43146	1475	1812	984	1865	4627	2438	2207	5325	3842	4578	5591	1810
V21	0	0	0	0	13231	0	0	0	7	37514	14660	19	0	0	0	1	0	24160	0	0	0	38	37825	0	2	212	177	1538	0	38155	72	246	407	53617	12893	0	50847	327	14	224	25	0	20692	4368	4715	2969	891	0	1831
V23	0	0	0	0	1294	0	0	0	20	9560	4745	0	0	13	54	128	16	8831	16	0	5	40	10106	22	37	204	825	302	511	20403	1256	2085	1274	40225	289	1568	36314	3477	2952	2449	2472	4905	4510	3003	3616	5354	6138	4717	2436
V25	0	2	0	0	4302	4	0	0	0	26616	7593	4	0	0	0	60	0	10040	3	0	0	136	5244	0	6	168	30	1318	0	17	23	130	1519	41551	2030	9	103	493	21	52	1	6	9512	4125	4837	2999	2277	8155	1079
V26 EmpA	0	0	0	0	0	2	0	0	7817	17941	13740	0	0	0	0	0	0	12084	0	0	0	14	10342	0	16	7	11	993	0	24266	29	116	564	56498	8729	0	50879	545	8	27	58	71	6520	4239	7516	2076	470	9360	293
V26 RR	0	0	40	0	10043	0	0	102	9945	18146	13603	2	101	5	7	29	228	11754	16	281	4	7	12765	14	207	114	1574	309	872	25177	1725	2733	924	56422	7423	2566	49973	4143	1636	1847	3233	4035	10813	3330	7331	4652	4114	8443	2093
V27	0	0	104	0	7246	0	9	7	12027	22078	11999	7	1	193	70	490	7	11094	239	1	188	753	18698	327	1070	502	392	846	247	8117	655	2766	2634	42028	6325	525	3202	3044	4302	3393	2399	3465	9632	5446	5574	7058	7809	9691	4216
V28	0	0	0	0	0	0	0	0	0	12090	15762	0	0	0	0	25714	0	8838	0	0	0	0	0	0	0	0	91	0	0	27766	34	0	0	29430	8907	3972	10524	0	0	0	0	0	0	4531	37157	216	7	2161	11
V29	0	0	1	0	5883	0	5	9	668	14287	10104	0	5	762	89	360	641	12441	18	12	30	187	26817	23	120	670	3373	481	230	28907	1439	2504	1454	45457	2946	2011	48172	2982	1896	2627	1937	4692	5665	3004	4543	4541	5687	6285	2044
V30	0	0	0	0	18148	0	0	0	17347	35481	12038	4	0	0	0	0	0	26166	3	0	0	0	35253	0	0	34	390	1166	0	32505	0	37	282	29941	14298	0	26277	3	0	147	0	1	18459	4300	4865	2858	463	12751	185
[truncated: 47 more columns]

## Sheet: Cutoff 15000
Plate Type	Well	Chemical	V11	V11_run2	V13	V14	V15	V16	V17	V18	V18_run2	V19	V20	V21	V21_run2	V23	V25	V25_run2	V27	V29	V30
PM01	A01	Negative Control	0	0	0	0	0	0	0	0	0	0	0	0	0	0	0	0	0	0	0
PM01	B05	D-Glucuronic acid	0	9	0	0	0	0	0	0	0	0	0	0	0	0	2	0	0	0	0
PM01	D03	D-Glucosaminic acid	0	0	124	0	0	0	0	0	0	0	0	0	0	0	0	5	104	1	0
PM01	D04	1,2-Propanediol	0	0	0	0	0	0	0	0	0	0	0	0	0	0	0	0	0	0	0
PM01	D06	a-Ketoglutaric acid	0	0	626	3654	1970	3216	162	0	0	0	8379	13231	0	1294	4302	0	7246	5883	18148
PM01	D08	a-Methyl-D-Galactoside	0	2	0	0	0	0	0	0	310	0	0	0	35787	0	4	27610	0	0	0
PM01	C06	L-Rhamnose	0	1	0	0	0	0	0	1	0	0	0	0	13348	0	0	0	9	5	0
PM01	F04	D-Threonine	0	0	0	0	0	0	0	1	0	0	0	0	0	0	0	1	7	9	0
PM01	F07	Propionic acid	0	2	0	0	1	0	19160	18	0	25	18	7	0	20	0	128	12027	668	17347
PM01	D05	Tween 40	0	8484	2936	2571	3722	10459	2416	300	0	8521	8252	37514	6941	9560	26616	0	22078	14287	35481
PM01	C05	Tween 20	1	24	1302	72	742	7528	1159	187	664	4769	6153	14660	13951	4745	7593	8340	11999	10104	12038
PM01	F08	Mucic acid	2	9	0	8	0	0	0	0	0	0	0	19	0	0	4	0	7	0	4
PM01	D02	D-Aspartic acid	2	0	0	2	0	2	0	3	0	0	0	0	32	0	0	70	1	5	0
PM01	B04	L-Fucose	3	0	0	0	0	0	0	9	0	0	0	0	0	13	0	0	193	762	0
PM01	E06	a-Hydroxyglutaric acid-g-Lactone	8	0	0	6	0	0	0	0	0	0	1	0	342	54	0	0	70	89	0
PM01	B01	D-Serine	21	2	0	128	0	42465	0	62	0	0	71	1	371	128	60	12	490	360	0
PM01	C02	D-Galactonic acid-g-Lactone	22	146	0	38	0	84	0	0	0	0	106	0	0	16	0	0	7	641	0
PM01	E05	Tween 80	26	57	222	20	102	9732	26	349	15	5602	7437	24160	23599	8831	10040	11182	11094	12441	26166
PM01	A04	D-Saccharic acid	52	50	0	38	0	12	0	43	0	0	14	0	67	16	3	0	239	18	3
PM01	E02	m-Tartaric acid	63	104	0	9	0	1	0	0	0	0	27	0	1	0	0	0	1	12	0
PM01	E09	Adonitol	70	2	0	45	0	0	0	0	0	0	0	0	391	5	0	0	188	30	0
PM01	F10	Glyoxylic acid	83	3	1	144	5	10	59	14	0	1	108	38	50	40	136	408	753	187	0
PM01	E07	a-Hydroxybutyric acid	92	795	5	2802	1263	12	1489	102	0	0	3	37825	38072	10106	5244	7874	18698	26817	35253
PM01	F09	Glycolic acid	101	1	0	254	0	0	0	3	0	0	0	0	501	22	0	0	327	23	0
PM01	D09	a-D-Lactose	116	11	0	825	9	4	0	0	0	0	1	2	646	37	6	202	1070	120	0
PM01	G08	N-Acetyl-D-Mannosamine	154	90	23	419	133	64	4	254	260	56	57	212	807	204	168	646	502	670	34
PM01	G07	Acetoacetic acid	315	1808	918	1854	1980	2824	255	272	6	130	2152	177	1279	825	30	255	392	3373	390
PM01	D10	Lactulose	316	48	161	653	1467	117	472	12	548	1029	57	1538	790	302	1318	2221	846	481	1166
PM01	G02	Tricarballylic acid	553	482	0	620	0	121	0	72	0	0	183	0	426	511	0	34	247	230	0
PM01	D07	a-Ketobutyric acid	902	1533	551	19649	7627	8669	5374	5379	3877	0	371	38155	37207	20403	17	378	8117	28907	32505
PM01	H04	Tyramine	1088	689	14	1070	161	508	1	542	69	0	691	72	1023	1256	23	399	655	1439	0
PM01	H07	Glucuronamide	1182	2714	30	1682	415	1873	11	844	418	33	1868	246	2615	2085	130	859	2766	2504	37
PM01	C11	D-Melibiose	1342	338	541	2382	1466	997	157	772	482	233	467	407	2795	1274	1519	2053	2634	1454	282
PM01	A10	D-Trehalose	1511	770	5499	6874	6006	47208	26339	3176	6618	49307	45499	53617	51674	40225	41551	36666	42028	45457	29941
PM01	B10	Formic acid	1662	1926	3412	1075	2495	4261	2983	27	1843	1788	429	12893	10955	289	2030	1996	6325	2946	14298
PM01	H03	m-Hydroxyphenyl Acetic acid	1925	2182	0	1488	0	1269	0	1117	0	0	1491	0	550	1568	9	0	525	2011	0
PM01	F11	D-Cellobiose	2270	1042	45169	46314	48230	47038	41384	7615	3390	0	43146	50847	48527	36314	103	602	3202	48172	26277
PM01	G11	D-Malic acid	2395	1385	35	3691	1654	2718	1045	2362	143	18	1475	327	4584	3477	493	790	3044	2982	3
PM01	H09	L-Galactonic acid-g-Lactone	2408	862	8	3715	47	2735	0	2861	103	0	1812	14	4621	2952	21	394	4302	1896	0
PM01	G09	Mono-Methylsuccinate	2438	1681	23	3990	447	1901	2	1225	29	2	984	224	4238	2449	52	543	3393	2627	147
PM01	H02	p-Hydroxyphenyl Acetic acid	3005	2436	15	3169	302	1955	1	1850	7	0	1865	25	2312	2472	1	27	2399	1937	0
PM01	H05	D-Psicose	3254	9216	3	3479	37	4292	0	1649	216	0	4627	0	2157	4905	6	252	3465	4692	1
PM01	F06	Bromosuccinic acid	3732	4956	466	5751	2371	2883	978	1	9	1761	2438	20692	20861	4510	9512	8841	9632	5665	18459
PM01	A12	Dulcitol	4221	3791	4919	5337	5783	3748	3220	3139	5345	4425	2207	4368	5828	3003	4125	6050	5446	3004	4300
PM01	C12	Thymidine	4902	4431	5620	5733	7657	2366	4642	4178	5994	5151	5325	4715	4508	3616	4837	6663	5574	4543	4865
PM01	H12	2-Aminoethanol	5488	4943	1452	7099	3503	5438	1709	5167	3227	2930	3842	2969	8100	5354	2999	4858	7058	4541	2858
PM01	H10	D-Galacturonic acid	5745	4529	176	7723	1412	6584	327	5938	1110	548	4578	891	8545	6138	2277	2444	7809	5687	463
PM01	B07	D,L-a-Glycerol Phosphate	5963	5250	3076	7007	6516	4895	5319	2822	2245	6145	5591	0	0	4717	8155	10161	9691	6285	12751
PM01	H11	Phenylethylamine	6078	1302	994	6337	2008	4286	413	3012	1336	948	1810	1831	6984	2436	1079	2611	4216	2044	185
PM01	G10	Methylpyruvate	7570	8521	2263	9925	9803	9066	4279	3168	1025	3349	9358	24831	25978	9486	16275	17224	10958	10216	27736
PM01	F01	Gly-Asp	7944	8724	4271	14169	6154	5474	4111	3659	1046	4288	4976	45488	44241	6466	3781	14924	41329	8686	45491
PM01	A02	L-Arabinose	9749	19223	52664	56586	53385	57755	52904	24978	13049	7799	12554	53265	57657	59392	10593	10342	8999	57937	50258
PM01	B08	D-Xylose	11632	22333	11196	10493	15182	16145	15560	6157	20456	15644	16792	17558	14790	17721	17645	15724	15336	17757	16149
PM01	C08	Acetic acid	13319	17488	14671	17859	16976	22318	13397	589	3143	11788	9763	30959	30104	11524	25241	26076	17890	23867	30749
PM01	A07	L-Aspartic acid	14660	22492	27550	35791	28742	43331	32640	1994	3079	32142	44041	45919	43946	14278	38560	39626	35082	45171	44806
PM01	B09	L-Lactic acid	15370	20976	15817	21457	20912	28240	21071	3364	2923	18922	26557	40760	39352	16630	21767	20585	23777	33997	33344
PM01	G05	L-Alanine	17156	45424	37379	34687	41793	45896	31236	4698	273	29481	46475	48426	46974	38340	11275	2331	30086	48070	45719
PM01	E11	2`-Deoxyadenosine	17741	19432	13362	20857	18728	20309	16133	10185	6505	7124	20318	33859	31777	14749	20457	20172	23580	25575	29192
PM01	E12	Adenosine	18729	18897	12486	22371	18066	19434	13004	11106	7639	13443	18036	31015	28947	15907	21146	21790	21334	26108	27831
PM01	G01	Gly-Glu	18784	20545	19843	18396	14263	9956	17791	6018	643	8781	7259	38506	38434	12962	1124	2388	13763	18034	39930
PM01	E03	D-Glucose-1-Phosphate	20625	25605	11861	15519	14409	14033	14264	12284	8523	2667	11433	24412	26264	11795	17704	16140	22654	11	36546
PM01	C01	D-Glucose-6-Phosphate	21730	22597	15795	22010	17935	22207	15923	9700	6277	15252	27404	41121	41968	20885	29786	28007	27026	26698	35081
PM01	C03	D,L-Malic acid	21822	24847	23022	26666	18189	44775	22136	0	0	33311	34649	43305	44942	24443	34815	34245	40645	51535	39316
PM01	E04	D-Fructose-6-Phosphate	22097	25952	16105	25725	20059	23246	19911	10685	8291	17507	26565	35994	35391	18647	36453	35565	34186	26978	40695
PM01	A05	Succinic acid	22380	26094	17608	22854	22429	32331	23433	7679	7474	17380	30720	31752	30903	20083	25346	27852	19340	33254	30092
PM01	F02	Citric acid	23052	24752	27711	21418	25652	22943	20376	2306	2471	23858	7967	30112	27816	19453	29783	31712	30154	28797	31270
PM01	H06	L-Lyxose	28187	33652	24149	24968	28466	31972	28768	22873	32646	27183	32933	28335	26761	34360	28167	27437	32806	33111	26183
PM01	D12	Uridine	30323	32306	30597	31730	33043	43297	31284	3547	3299	28196	14457	49010	48002	36675	14415	12225	20891	44528	47391
PM01	H08	Pyruvic acid	33352	35330	26759	32552	29858	37527	30907	18190	12355	25574	34374	47492	45443	26851	37915	35430	35062	38493	44223
PM01	B02	D-Sorbitol	34586	49091	43599	45418	37212	52226	39440	1533	758	26491	51321	46366	51905	42063	27318	24281	39157	53670	23976
PM01	F12	Inosine	35602	39018	20460	41011	36723	30191	29108	10991	6092	26515	29088	51890	50434	26751	32996	37618	37745	43908	45503
PM01	B06	D-Gluconic acid	35955	36083	28601	38724	32613	47379	35301	3378	1232	29761	47730	51490	52611	28838	45557	39243	37062	53468	48465
PM01	G12	L-Malic acid	36037	38203	31659	40462	30182	46493	39076	7446	6123	32254	31565	41539	39680	33990	37559	38058	37492	49061	37008
PM01	G03	L-Serine	36419	37905	31115	36093	29142	47203	30055	4648	12	37637	44916	46067	46709	40348	34828	29284	32805	50147	42612
PM01	F05	Fumaric acid	38797	42090	29094	34512	37577	49245	38883	8308	2315	35163	49351	45080	44280	27442	42954	40959	40089	51789	39935
PM01	E08	b-Methyl-D-Glucoside	38882	41059	32680	13011	13092	29501	33479	661	122	37325	35675	47459	48097	21368	33274	33453	37370	47629	43776
PM01	D01	L-Asparagine	42342	43481	39282	45142	39163	49215	36299	8946	4399	44741	47043	46651	49353	45475	34173	34245	44235	51797	40713
PM01	B03	Glycerol	42510	44549	37112	43103	42183	51552	39169	6331	3445	43076	49318	47511	51233	38253	42192	39221	40775	53693	44317
PM01	G06	Ala-Gly	42775	43096	40139	42193	31708	42936	38903	1694	470	35786	45439	48338	48294	43460	32847	34070	37254	46856	48222
PM01	G04	L-Threonine	43304	45752	41038	44776	42022	43244	42027	2365	273	28376	40285	46315	45361	42420	23138	35061	31325	44010	47410
PM01	H01	Gly-Pro	45012	47083	40567	48858	38264	11969	42100	7091	832	34284	38587	37955	38041	28109	5426	12529	17778	32517	40171
PM01	B12	L-Glutamic acid	45745	49796	42945	46055	42895	51112	41982	6524	6449	44857	47343	51311	52947	43278	40303	42226	43460	55642	45542
PM01	E10	Maltotriose	46327	47469	30671	39201	41798	26517	39049	7879	6261	25134	32229	1129	1434	27840	43112	39955	44327	31314	46100
PM01	A09	D-Alanine	46722	47029	38319	40895	42984	43494	39658	2388	3434	36651	40755	41911	41462	36996	39158	38854	27081	42545	43410
PM01	C07	D-Fructose	48498	49461	44065	44095	43407	50772	44859	1069	4362	33891	43861	49502	51481	39672	40534	40069	43324	50693	35355
PM01	A11	D-Mannose	49863	47863	49022	51316	50493	52569	44927	2934	3613	43055	43503	50432	51107	34497	41303	36548	41679	52744	41891
PM01	C10	Maltose	50167	49226	43107	49150	46464	48996	44058	3942	4507	37695	43678	3544	3141	40248	34850	28673	42515	51198	25884
PM01	C09	a-D-Glucose	51432	52290	43720	49025	47720	41182	46237	961	2081	34301	39719	49257	48368	30780	42290	41845	43943	41340	19397
PM01	D11	Sucrose	51444	50953	43168	48918	47310	42132	44565	5642	4514	34623	42458	49090	52523	34834	40588	40808	44534	45930	21079
PM01	B11	D-Mannitol	51902	51336	43118	45474	43380	46989	41589	6726	5170	43485	43820	48474	52471	34614	37150	34123	48222	49588	25624
PM01	E01	L-Glutamine	52327	51826	47234	52665	50059	49779	44331	4201	710	42213	51380	47930	47712	52072	42977	40867	27486	53201	47405
PM01	A08	L-Proline	54268	54215	49605	55230	52431	55261	49178	2364	2414	46138	54866	51713	53895	56914	50966	48751	47542	59620	51304
PM01	F03	m-Inositol	54853	55739	48787	51464	49352	0	50429	0	0	0	1	0	6	0	0	0	3	4	0
PM01	A06	D-Galactose	55019	55178	48974	53853	51579	52590	46409	0	224	48517	53948	53478	53653	53211	48743	44984	43781	53168	47486
PM01	C04	D-Ribose	56557	24371	50658	56019	51210	56520	53277	11562	23124	50783	55877	51876	53985	56551	50022	40859	54264	57039	41439
PM01	A03	N-Acetyl-D-Glucosamine	57722	58445	50129	54811	52482	55887	50953	2949	1944	45256	56171	53851	56144	51605	47822	38536	52606	59000	31544
		Key	V11	V11_run2	V13	V14	V15	V16	V17	V18	V18_run2	V19	V20	V21	V21_run2	V23	V25	V25_run2	V27	V29	V30
		Negative Control	0	0	0	0	0	0	0	0	0	0	0	0	0	0	0	0	0	0	0
		D-Glucuronic acid	0	0	0	0	0	0	0	0	0	0	0	0	0	0	0	0	0	0	0
		D-Glucosaminic acid	0	0	0	0	0	0	0	0	0	0	0	0	0	0	0	0	0	0	0
		1,2-Propanediol	0	0	0	0	0	0	0	0	0	0	0	0	0	0	0	0	0	0	0
		a-Ketoglutaric acid	0	0	0	0	0	0	0	0	0	0	0	0	0	0	0	0	0	0	1
		a-Methyl-D-Galactoside	0	0	0	0	0	0	0	0	0	0	0	0	1	0	0	1	0	0	0
		L-Rhamnose	0	0	0	0	0	0	0	0	0	0	0	0	0	0	0	0	0	0	0
		D-Threonine	0	0	0	0	0	0	0	0	0	0	0	0	0	0	0	0	0	0	0
		Propionic acid	0	0	0	0	0	0	1	0	0	0	0	0	0	0	0	0	0	0	1
		Tween 40	0	0	0	0	0	0	0	0	0	0	0	1	0	0	1	0	1	0	1
		Tween 20	0	0	0	0	0	0	0	0	0	0	0	0	0	0	0	0	0	0	0
		Mucic acid	0	0	0	0	0	0	0	0	0	0	0	0	0	0	0	0	0	0	0
		D-Aspartic acid	0	0	0	0	0	0	0	0	0	0	0	0	0	0	0	0	0	0	0
		L-Fucose	0	0	0	0	0	0	0	0	0	0	0	0	0	0	0	0	0	0	0
		a-Hydroxyglutaric acid-g-Lactone	0	0	0	0	0	0	0	0	0	0	0	0	0	0	0	0	0	0	0
		D-Serine	0	0	0	0	0	1	0	0	0	0	0	0	0	0	0	0	0	0	0
		D-Galactonic acid-g-Lactone	0	0	0	0	0	0	0	0	0	0	0	0	0	0	0	0	0	0	0
		Tween 80	0	0	0	0	0	0	0	0	0	0	0	1	1	0	0	0	0	0	1
		D-Saccharic acid	0	0	0	0	0	0	0	0	0	0	0	0	0	0	0	0	0	0	0
		m-Tartaric acid	0	0	0	0	0	0	0	0	0	0	0	0	0	0	0	0	0	0	0
		Adonitol	0	0	0	0	0	0	0	0	0	0	0	0	0	0	0	0	0	0	0
		Glyoxylic acid	0	0	0	0	0	0	0	0	0	0	0	0	0	0	0	0	0	0	0
		a-Hydroxybutyric acid	0	0	0	0	0	0	0	0	0	0	0	1	1	0	0	0	1	1	1
		Glycolic acid	0	0	0	0	0	0	0	0	0	0	0	0	0	0	0	0	0	0	0
		a-D-Lactose	0	0	0	0	0	0	0	0	0	0	0	0	0	0	0	0	0	0	0
		N-Acetyl-D-Mannosamine	0	0	0	0	0	0	0	0	0	0	0	0	0	0	0	0	0	0	0
		Acetoacetic acid	0	0	0	0	0	0	0	0	0	0	0	0	0	0	0	0	0	0	0
		Lactulose	0	0	0	0	0	0	0	0	0	0	0	0	0	0	0	0	0	0	0
		Tricarballylic acid	0	0	0	0	0	0	0	0	0	0	0	0	0	0	0	0	0	0	0
		a-Ketobutyric acid	0	0	0	1	0	0	0	0	0	0	0	1	1	1	0	0	0	1	1
		Tyramine	0	0	0	0	0	0	0	0	0	0	0	0	0	0	0	0	0	0	0
		Glucuronamide	0	0	0	0	0	0	0	0	0	0	0	0	0	0	0	0	0	0	0
		D-Melibiose	0	0	0	0	0	0	0	0	0	0	0	0	0	0	0	0	0	0	0
		D-Trehalose	0	0	0	0	0	1	1	0	0	1	1	1	1	1	1	1	1	1	1
		Formic acid	0	0	0	0	0	0	0	0	0	0	0	0	0	0	0	0	0	0	0
		m-Hydroxyphenyl Acetic acid	0	0	0	0	0	0	0	0	0	0	0	0	0	0	0	0	0	0	0
		D-Cellobiose	0	0	1	1	1	1	1	0	0	0	1	1	1	1	0	0	0	1	1
		D-Malic acid	0	0	0	0	0	0	0	0	0	0	0	0	0	0	0	0	0	0	0
		L-Galactonic acid-g-Lactone	0	0	0	0	0	0	0	0	0	0	0	0	0	0	0	0	0	0	0
		Mono-Methylsuccinate	0	0	0	0	0	0	0	0	0	0	0	0	0	0	0	0	0	0	0
		p-Hydroxyphenyl Acetic acid	0	0	0	0	0	0	0	0	0	0	0	0	0	0	0	0	0	0	0
		D-Psicose	0	0	0	0	0	0	0	0	0	0	0	0	0	0	0	0	0	0	0
		Bromosuccinic acid	0	0	0	0	0	0	0	0	0	0	0	1	1	0	0	0	0	0	1
		Dulcitol	0	0	0	0	0	0	0	0	0	0	0	0	0	0	0	0	0	0	0
		Thymidine	0	0	0	0	0	0	0	0	0	0	0	0	0	0	0	0	0	0	0
		2-Aminoethanol	0	0	0	0	0	0	0	0	0	0	0	0	0	0	0	0	0	0	0
		D-Galacturonic acid	0	0	0	0	0	0	0	0	0	0	0	0	0	0	0	0	0	0	0
		D,L-a-Glycerol Phosphate	0	0	0	0	0	0	0	0	0	0	0	0	0	0	0	0	0	0	0
		Phenylethylamine	0	0	0	0	0	0	0	0	0	0	0	0	0	0	0	0	0	0	0
		Methylpyruvate	0	0	0	0	0	0	0	0	0	0	0	1	1	0	1	1	0	0	1
		Gly-Asp	0	0	0	0	0	0	0	0	0	0	0	1	1	0	0	0	1	0	1
		L-Arabinose	0	1	1	1	1	1	1	1	0	0	0	1	1	1	0	0	0	1	1
		D-Xylose	0	1	0	0	1	1	1	0	1	1	1	1	0	1	1	1	1	1	1
		Acetic acid	0	1	0	1	1	1	0	0	0	0	0	1	1	0	1	1	1	1	1
		L-Aspartic acid	0	1	1	1	1	1	1	0	0	1	1	1	1	0	1	1	1	1	1
		L-Lactic acid	1	1	1	1	1	1	1	0	0	1	1	1	1	1	1	1	1	1	1
		L-Alanine	1	1	1	1	1	1	1	0	0	1	1	1	1	1	0	0	1	1	1
		2`-Deoxyadenosine	1	1	0	1	1	1	1	0	0	0	1	1	1	0	1	1	1	1	1
		Adenosine	1	1	0	1	1	1	0	0	0	0	1	1	1	1	1	1	1	1	1
		Gly-Glu	1	1	1	1	0	0	1	0	0	0	0	1	1	0	0	0	0	1	1
		D-Glucose-1-Phosphate	1	1	0	1	0	0	0	0	0	0	0	1	1	0	1	1	1	0	1
		D-Glucose-6-Phosphate	1	1	1	1	1	1	1	0	0	1	1	1	1	1	1	1	1	1	1
		D,L-Malic acid	1	1	1	1	1	1	1	0	0	1	1	1	1	1	1	1	1	1	1
		D-Fructose-6-Phosphate	1	1	1	1	1	1	1	0	0	1	1	1	1	1	1	1	1	1	1
		Succinic acid	1	1	1	1	1	1	1	0	0	1	1	1	1	1	1	1	1	1	1
		Citric acid	1	1	1	1	1	1	1	0	0	1	0	1	1	1	1	1	1	1	1
		L-Lyxose	1	1	1	1	1	1	1	1	1	1	1	1	1	1	1	1	1	1	1
		Uridine	1	1	1	1	1	1	1	0	0	1	0	1	1	1	0	0	1	1	1
		Pyruvic acid	1	1	1	1	1	1	1	1	0	1	1	1	1	1	1	1	1	1	1
		D-Sorbitol	1	1	1	1	1	1	1	0	0	1	1	1	1	1	1	1	1	1	1
		Inosine	1	1	1	1	1	1	1	0	0	1	1	1	1	1	1	1	1	1	1
		D-Gluconic acid	1	1	1	1	1	1	1	0	0	1	1	1	1	1	1	1	1	1	1
		L-Malic acid	1	1	1	1	1	1	1	0	0	1	1	1	1	1	1	1	1	1	1
		L-Serine	1	1	1	1	1	1	1	0	0	1	1	1	1	1	1	1	1	1	1
		Fumaric acid	1	1	1	1	1	1	1	0	0	1	1	1	1	1	1	1	1	1	1
		b-Methyl-D-Glucoside	1	1	1	0	0	1	1	0	0	1	1	1	1	1	1	1	1	1	1
		L-Asparagine	1	1	1	1	1	1	1	0	0	1	1	1	1	1	1	1	1	1	1
		Glycerol	1	1	1	1	1	1	1	0	0	1	1	1	1	1	1	1	1	1	1
		Ala-Gly	1	1	1	1	1	1	1	0	0	1	1	1	1	1	1	1	1	1	1
		L-Threonine	1	1	1	1	1	1	1	0	0	1	1	1	1	1	1	1	1	1	1
		Gly-Pro	1	1	1	1	1	0	1	0	0	1	1	1	1	1	0	0	1	1	1
		L-Glutamic acid	1	1	1	1	1	1	1	0	0	1	1	1	1	1	1	1	1	1	1
		Maltotriose	1	1	1	1	1	1	1	0	0	1	1	0	0	1	1	1	1	1	1
		D-Alanine	1	1	1	1	1	1	1	0	0	1	1	1	1	1	1	1	1	1	1
		D-Fructose	1	1	1	1	1	1	1	0	0	1	1	1	1	1	1	1	1	1	1
		D-Mannose	1	1	1	1	1	1	1	0	0	1	1	1	1	1	1	1	1	1	1
		Maltose	1	1	1	1	1	1	1	0	0	1	1	0	0	1	1	1	1	1	1
		a-D-Glucose	1	1	1	1	1	1	1	0	0	1	1	1	1	1	1	1	1	1	1
		Sucrose	1	1	1	1	1	1	1	0	0	1	1	1	1	1	1	1	1	1	1
		D-Mannitol	1	1	1	1	1	1	1	0	0	1	1	1	1	1	1	1	1	1	1
		L-Glutamine	1	1	1	1	1	1	1	0	0	1	1	1	1	1	1	1	1	1	1
		L-Proline	1	1	1	1	1	1	1	0	0	1	1	1	1	1	1	1	1	1	1
		m-Inositol	1	1	1	1	1	0	1	0	0	0	0	0	0	0	0	0	0	0	0
		D-Galactose	1	1	1	1	1	1	1	0	0	1	1	1	1	1	1	1	1	1	1
		D-Ribose	1	1	1	1	1	1	1	0	1	1	1	1	1	1	1	1	1	1	1
		N-Acetyl-D-Glucosamine	1	1	1	1	1	1	1	0	0	1	1	1	1	1	1	1	1	1	1

## Sheet: Cutoff15000 Waarden
Key	V11	V11_run2	V13	V14	V15	V16	V17	V18	V18_run2	V19	V20	V21	V21_run2	V23	V25	V25_run2	V27	V29	V30
Negative Control	0	0	0	0	0	0	0	0	0	0	0	0	0	0	0	0	0	0	0
D-Glucuronic acid	0	0	0	0	0	0	0	0	0	0	0	0	0	0	0	0	0	0	0
D-Glucosaminic acid	0	0	0	0	0	0	0	0	0	0	0	0	0	0	0	0	0	0	0
1,2-Propanediol	0	0	0	0	0	0	0	0	0	0	0	0	0	0	0	0	0	0	0
a-Ketoglutaric acid	0	0	0	0	0	0	0	0	0	0	0	0	0	0	0	0	0	0	1
a-Methyl-D-Galactoside	0	0	0	0	0	0	0	0	0	0	0	0	1	0	0	1	0	0	0
L-Rhamnose	0	0	0	0	0	0	0	0	0	0	0	0	0	0	0	0	0	0	0
D-Threonine	0	0	0	0	0	0	0	0	0	0	0	0	0	0	0	0	0	0	0
Propionic acid	0	0	0	0	0	0	1	0	0	0	0	0	0	0	0	0	0	0	1
Tween 40	0	0	0	0	0	0	0	0	0	0	0	1	0	0	1	0	1	0	1
Tween 20	0	0	0	0	0	0	0	0	0	0	0	0	0	0	0	0	0	0	0
Mucic acid	0	0	0	0	0	0	0	0	0	0	0	0	0	0	0	0	0	0	0
D-Aspartic acid	0	0	0	0	0	0	0	0	0	0	0	0	0	0	0	0	0	0	0
L-Fucose	0	0	0	0	0	0	0	0	0	0	0	0	0	0	0	0	0	0	0
a-Hydroxyglutaric acid-g-Lactone	0	0	0	0	0	0	0	0	0	0	0	0	0	0	0	0	0	0	0
D-Serine	0	0	0	0	0	1	0	0	0	0	0	0	0	0	0	0	0	0	0
D-Galactonic acid-g-Lactone	0	0	0	0	0	0	0	0	0	0	0	0	0	0	0	0	0	0	0
Tween 80	0	0	0	0	0	0	0	0	0	0	0	1	1	0	0	0	0	0	1
D-Saccharic acid	0	0	0	0	0	0	0	0	0	0	0	0	0	0	0	0	0	0	0
m-Tartaric acid	0	0	0	0	0	0	0	0	0	0	0	0	0	0	0	0	0	0	0
Adonitol	0	0	0	0	0	0	0	0	0	0	0	0	0	0	0	0	0	0	0
Glyoxylic acid	0	0	0	0	0	0	0	0	0	0	0	0	0	0	0	0	0	0	0
a-Hydroxybutyric acid	0	0	0	0	0	0	0	0	0	0	0	1	1	0	0	0	1	1	1
Glycolic acid	0	0	0	0	0	0	0	0	0	0	0	0	0	0	0	0	0	0	0
a-D-Lactose	0	0	0	0	0	0	0	0	0	0	0	0	0	0	0	0	0	0	0
N-Acetyl-D-Mannosamine	0	0	0	0	0	0	0	0	0	0	0	0	0	0	0	0	0	0	0
Acetoacetic acid	0	0	0	0	0	0	0	0	0	0	0	0	0	0	0	0	0	0	0
Lactulose	0	0	0	0	0	0	0	0	0	0	0	0	0	0	0	0	0	0	0
Tricarballylic acid	0	0	0	0	0	0	0	0	0	0	0	0	0	0	0	0	0	0	0
a-Ketobutyric acid	0	0	0	1	0	0	0	0	0	0	0	1	1	1	0	0	0	1	1
Tyramine	0	0	0	0	0	0	0	0	0	0	0	0	0	0	0	0	0	0	0
Glucuronamide	0	0	0	0	0	0	0	0	0	0	0	0	0	0	0	0	0	0	0
D-Melibiose	0	0	0	0	0	0	0	0	0	0	0	0	0	0	0	0	0	0	0
D-Trehalose	0	0	0	0	0	1	1	0	0	1	1	1	1	1	1	1	1	1	1
Formic acid	0	0	0	0	0	0	0	0	0	0	0	0	0	0	0	0	0	0	0
m-Hydroxyphenyl Acetic acid	0	0	0	0	0	0	0	0	0	0	0	0	0	0	0	0	0	0	0
D-Cellobiose	0	0	1	1	1	1	1	0	0	0	1	1	1	1	0	0	0	1	1
D-Malic acid	0	0	0	0	0	0	0	0	0	0	0	0	0	0	0	0	0	0	0
L-Galactonic acid-g-Lactone	0	0	0	0	0	0	0	0	0	0	0	0	0	0	0	0	0	0	0
Mono-Methylsuccinate	0	0	0	0	0	0	0	0	0	0	0	0	0	0	0	0	0	0	0
p-Hydroxyphenyl Acetic acid	0	0	0	0	0	0	0	0	0	0	0	0	0	0	0	0	0	0	0
D-Psicose	0	0	0	0	0	0	0	0	0	0	0	0	0	0	0	0	0	0	0
Bromosuccinic acid	0	0	0	0	0	0	0	0	0	0	0	1	1	0	0	0	0	0	1
Dulcitol	0	0	0	0	0	0	0	0	0	0	0	0	0	0	0	0	0	0	0
Thymidine	0	0	0	0	0	0	0	0	0	0	0	0	0	0	0	0	0	0	0
2-Aminoethanol	0	0	0	0	0	0	0	0	0	0	0	0	0	0	0	0	0	0	0
D-Galacturonic acid	0	0	0	0	0	0	0	0	0	0	0	0	0	0	0	0	0	0	0
D,L-a-Glycerol Phosphate	0	0	0	0	0	0	0	0	0	0	0	0	0	0	0	0	0	0	0
Phenylethylamine	0	0	0	0	0	0	0	0	0	0	0	0	0	0	0	0	0	0	0
Methylpyruvate	0	0	0	0	0	0	0	0	0	0	0	1	1	0	1	1	0	0	1
Gly-Asp	0	0	0	0	0	0	0	0	0	0	0	1	1	0	0	0	1	0	1
L-Arabinose	0	1	1	1	1	1	1	1	0	0	0	1	1	1	0	0	0	1	1
D-Xylose	0	1	0	0	1	1	1	0	1	1	1	1	0	1	1	1	1	1	1
Acetic acid	0	1	0	1	1	1	0	0	0	0	0	1	1	0	1	1	1	1	1
L-Aspartic acid	0	1	1	1	1	1	1	0	0	1	1	1	1	0	1	1	1	1	1
L-Lactic acid	1	1	1	1	1	1	1	0	0	1	1	1	1	1	1	1	1	1	1
L-Alanine	1	1	1	1	1	1	1	0	0	1	1	1	1	1	0	0	1	1	1
2`-Deoxyadenosine	1	1	0	1	1	1	1	0	0	0	1	1	1	0	1	1	1	1	1
Adenosine	1	1	0	1	1	1	0	0	0	0	1	1	1	1	1	1	1	1	1
Gly-Glu	1	1	1	1	0	0	1	0	0	0	0	1	1	0	0	0	0	1	1
D-Glucose-1-Phosphate	1	1	0	1	0	0	0	0	0	0	0	1	1	0	1	1	1	0	1
D-Glucose-6-Phosphate	1	1	1	1	1	1	1	0	0	1	1	1	1	1	1	1	1	1	1
D,L-Malic acid	1	1	1	1	1	1	1	0	0	1	1	1	1	1	1	1	1	1	1
D-Fructose-6-Phosphate	1	1	1	1	1	1	1	0	0	1	1	1	1	1	1	1	1	1	1
Succinic acid	1	1	1	1	1	1	1	0	0	1	1	1	1	1	1	1	1	1	1
Citric acid	1	1	1	1	1	1	1	0	0	1	0	1	1	1	1	1	1	1	1
L-Lyxose	1	1	1	1	1	1	1	1	1	1	1	1	1	1	1	1	1	1	1
Uridine	1	1	1	1	1	1	1	0	0	1	0	1	1	1	0	0	1	1	1
Pyruvic acid	1	1	1	1	1	1	1	1	0	1	1	1	1	1	1	1	1	1	1
D-Sorbitol	1	1	1	1	1	1	1	0	0	1	1	1	1	1	1	1	1	1	1
Inosine	1	1	1	1	1	1	1	0	0	1	1	1	1	1	1	1	1	1	1
D-Gluconic acid	1	1	1	1	1	1	1	0	0	1	1	1	1	1	1	1	1	1	1
L-Malic acid	1	1	1	1	1	1	1	0	0	1	1	1	1	1	1	1	1	1	1
L-Serine	1	1	1	1	1	1	1	0	0	1	1	1	1	1	1	1	1	1	1
Fumaric acid	1	1	1	1	1	1	1	0	0	1	1	1	1	1	1	1	1	1	1
b-Methyl-D-Glucoside	1	1	1	0	0	1	1	0	0	1	1	1	1	1	1	1	1	1	1
L-Asparagine	1	1	1	1	1	1	1	0	0	1	1	1	1	1	1	1	1	1	1
Glycerol	1	1	1	1	1	1	1	0	0	1	1	1	1	1	1	1	1	1	1
Ala-Gly	1	1	1	1	1	1	1	0	0	1	1	1	1	1	1	1	1	1	1
L-Threonine	1	1	1	1	1	1	1	0	0	1	1	1	1	1	1	1	1	1	1
Gly-Pro	1	1	1	1	1	0	1	0	0	1	1	1	1	1	0	0	1	1	1
L-Glutamic acid	1	1	1	1	1	1	1	0	0	1	1	1	1	1	1	1	1	1	1
Maltotriose	1	1	1	1	1	1	1	0	0	1	1	0	0	1	1	1	1	1	1
D-Alanine	1	1	1	1	1	1	1	0	0	1	1	1	1	1	1	1	1	1	1
D-Fructose	1	1	1	1	1	1	1	0	0	1	1	1	1	1	1	1	1	1	1
D-Mannose	1	1	1	1	1	1	1	0	0	1	1	1	1	1	1	1	1	1	1
Maltose	1	1	1	1	1	1	1	0	0	1	1	0	0	1	1	1	1	1	1
a-D-Glucose	1	1	1	1	1	1	1	0	0	1	1	1	1	1	1	1	1	1	1
Sucrose	1	1	1	1	1	1	1	0	0	1	1	1	1	1	1	1	1	1	1
D-Mannitol	1	1	1	1	1	1	1	0	0	1	1	1	1	1	1	1	1	1	1
L-Glutamine	1	1	1	1	1	1	1	0	0	1	1	1	1	1	1	1	1	1	1
L-Proline	1	1	1	1	1	1	1	0	0	1	1	1	1	1	1	1	1	1	1
m-Inositol	1	1	1	1	1	0	1	0	0	0	0	0	0	0	0	0	0	0	0
D-Galactose	1	1	1	1	1	1	1	0	0	1	1	1	1	1	1	1	1	1	1
D-Ribose	1	1	1	1	1	1	1	0	1	1	1	1	1	1	1	1	1	1	1
N-Acetyl-D-Glucosamine	1	1	1	1	1	1	1	0	0	1	1	1	1	1	1	1	1	1	1

## Sheet: Cutoff15000Transp
Key	Negative Control	D-Glucuronic acid	D-Glucosaminic acid	1,2-Propanediol	a-Ketoglutaric acid	a-Methyl-D-Galactoside	L-Rhamnose	D-Threonine	Propionic acid	Tween 40	Tween 20	Mucic acid	D-Aspartic acid	L-Fucose	a-Hydroxyglutaric acid-g-Lactone	D-Serine	D-Galactonic acid-g-Lactone	Tween 80	D-Saccharic acid	m-Tartaric acid	Adonitol	Glyoxylic acid	a-Hydroxybutyric acid	Glycolic acid	a-D-Lactose	N-Acetyl-D-Mannosamine	Acetoacetic acid	Lactulose	Tricarballylic acid	a-Ketobutyric acid	Tyramine	Glucuronamide	D-Melibiose	D-Trehalose	Formic acid	m-Hydroxyphenyl Acetic acid	D-Cellobiose	D-Malic acid	L-Galactonic acid-g-Lactone	Mono-Methylsuccinate	p-Hydroxyphenyl Acetic acid	D-Psicose	Bromosuccinic acid	Dulcitol	Thymidine	2-Aminoethanol	D-Galacturonic acid	D,L-a-Glycerol Phosphate	Phenylethylamine
V11	0	0	0	0	0	0	0	0	0	0	0	0	0	0	0	0	0	0	0	0	0	0	0	0	0	0	0	0	0	0	0	0	0	0	0	0	0	0	0	0	0	0	0	0	0	0	0	0	0
V11_run2	0	0	0	0	0	0	0	0	0	0	0	0	0	0	0	0	0	0	0	0	0	0	0	0	0	0	0	0	0	0	0	0	0	0	0	0	0	0	0	0	0	0	0	0	0	0	0	0	0
V13	0	0	0	0	0	0	0	0	0	0	0	0	0	0	0	0	0	0	0	0	0	0	0	0	0	0	0	0	0	0	0	0	0	0	0	0	1	0	0	0	0	0	0	0	0	0	0	0	0
V14	0	0	0	0	0	0	0	0	0	0	0	0	0	0	0	0	0	0	0	0	0	0	0	0	0	0	0	0	0	1	0	0	0	0	0	0	1	0	0	0	0	0	0	0	0	0	0	0	0
V15	0	0	0	0	0	0	0	0	0	0	0	0	0	0	0	0	0	0	0	0	0	0	0	0	0	0	0	0	0	0	0	0	0	0	0	0	1	0	0	0	0	0	0	0	0	0	0	0	0
V16	0	0	0	0	0	0	0	0	0	0	0	0	0	0	0	1	0	0	0	0	0	0	0	0	0	0	0	0	0	0	0	0	0	1	0	0	1	0	0	0	0	0	0	0	0	0	0	0	0
V17	0	0	0	0	0	0	0	0	1	0	0	0	0	0	0	0	0	0	0	0	0	0	0	0	0	0	0	0	0	0	0	0	0	1	0	0	1	0	0	0	0	0	0	0	0	0	0	0	0
V18	0	0	0	0	0	0	0	0	0	0	0	0	0	0	0	0	0	0	0	0	0	0	0	0	0	0	0	0	0	0	0	0	0	0	0	0	0	0	0	0	0	0	0	0	0	0	0	0	0
V18_run2	0	0	0	0	0	0	0	0	0	0	0	0	0	0	0	0	0	0	0	0	0	0	0	0	0	0	0	0	0	0	0	0	0	0	0	0	0	0	0	0	0	0	0	0	0	0	0	0	0
V19	0	0	0	0	0	0	0	0	0	0	0	0	0	0	0	0	0	0	0	0	0	0	0	0	0	0	0	0	0	0	0	0	0	1	0	0	0	0	0	0	0	0	0	0	0	0	0	0	0
V20	0	0	0	0	0	0	0	0	0	0	0	0	0	0	0	0	0	0	0	0	0	0	0	0	0	0	0	0	0	0	0	0	0	1	0	0	1	0	0	0	0	0	0	0	0	0	0	0	0
V21	0	0	0	0	0	0	0	0	0	1	0	0	0	0	0	0	0	1	0	0	0	0	1	0	0	0	0	0	0	1	0	0	0	1	0	0	1	0	0	0	0	0	1	0	0	0	0	0	0
V21_run2	0	0	0	0	0	1	0	0	0	0	0	0	0	0	0	0	0	1	0	0	0	0	1	0	0	0	0	0	0	1	0	0	0	1	0	0	1	0	0	0	0	0	1	0	0	0	0	0	0
V23	0	0	0	0	0	0	0	0	0	0	0	0	0	0	0	0	0	0	0	0	0	0	0	0	0	0	0	0	0	1	0	0	0	1	0	0	1	0	0	0	0	0	0	0	0	0	0	0	0
V25	0	0	0	0	0	0	0	0	0	1	0	0	0	0	0	0	0	0	0	0	0	0	0	0	0	0	0	0	0	0	0	0	0	1	0	0	0	0	0	0	0	0	0	0	0	0	0	0	0
V25_run2	0	0	0	0	0	1	0	0	0	0	0	0	0	0	0	0	0	0	0	0	0	0	0	0	0	0	0	0	0	0	0	0	0	1	0	0	0	0	0	0	0	0	0	0	0	0	0	0	0
V27	0	0	0	0	0	0	0	0	0	1	0	0	0	0	0	0	0	0	0	0	0	0	1	0	0	0	0	0	0	0	0	0	0	1	0	0	0	0	0	0	0	0	0	0	0	0	0	0	0
V29	0	0	0	0	0	0	0	0	0	0	0	0	0	0	0	0	0	0	0	0	0	0	1	0	0	0	0	0	0	1	0	0	0	1	0	0	1	0	0	0	0	0	0	0	0	0	0	0	0
V30	0	0	0	0	1	0	0	0	1	1	0	0	0	0	0	0	0	1	0	0	0	0	1	0	0	0	0	0	0	1	0	0	0	1	0	0	1	0	0	0	0	0	1	0	0	0	0	0	0
[truncated: 47 more columns]

## Sheet: Cutoff 500 8000 zonder V18
Chemical	VIB15	VIB93	87-9-116	87-9-117	S3 4/9	VaNT1	VIB103	VIB160	VIB113	CNEVA NB11008	HI610	43	JLL237	JLL143
Negative Control	0	0	0	0	0	0	0	0	0	0	0	0	0	0
D-Glucuronic acid	0	0	0	0	0	0	0	0	0	0	2	0	0	0
D-Glucosaminic acid	0	124	0	0	0	0	0	0	0	0	0	104	1	0
1,2-Propanediol	0	0	0	0	0	0	0	0	0	0	0	0	0	0
a-Ketoglutaric acid	0	626	3654	1970	3216	162	0	8379	13231	1294	4302	7246	5883	18148
a-Methyl-D-Galactoside	0	0	0	0	0	0	0	0	0	0	4	0	0	0
L-Rhamnose	0	0	0	0	0	0	0	0	0	0	0	9	5	0
D-Threonine	0	0	0	0	0	0	0	0	0	0	0	7	9	0
Propionic acid	0	0	0	1	0	19160	25	18	7	20	0	12027	668	17347
Tween 40	0	2936	2571	3722	10459	2416	8521	8252	37514	9560	26616	22078	14287	35481
Tween 20	1	1302	72	742	7528	1159	4769	6153	14660	4745	7593	11999	10104	12038
Mucic acid	2	0	8	0	0	0	0	0	19	0	4	7	0	4
D-Aspartic acid	2	0	2	0	2	0	0	0	0	0	0	1	5	0
L-Fucose	3	0	0	0	0	0	0	0	0	13	0	193	762	0
a-Hydroxyglutaric acid-g-Lactone	8	0	6	0	0	0	0	1	0	54	0	70	89	0
D-Serine	21	0	128	0	42465	0	0	71	1	128	60	490	360	0
D-Galactonic acid-g-Lactone	22	0	38	0	84	0	0	106	0	16	0	7	641	0
Tween 80	26	222	20	102	9732	26	5602	7437	24160	8831	10040	11094	12441	26166
D-Saccharic acid	52	0	38	0	12	0	0	14	0	16	3	239	18	3
m-Tartaric acid	63	0	9	0	1	0	0	27	0	0	0	1	12	0
Adonitol	70	0	45	0	0	0	0	0	0	5	0	188	30	0
Glyoxylic acid	83	1	144	5	10	59	1	108	38	40	136	753	187	0
a-Hydroxybutyric acid	92	5	2802	1263	12	1489	0	3	37825	10106	5244	18698	26817	35253
Glycolic acid	101	0	254	0	0	0	0	0	0	22	0	327	23	0
a-D-Lactose	116	0	825	9	4	0	0	1	2	37	6	1070	120	0
N-Acetyl-D-Mannosamine	154	23	419	133	64	4	56	57	212	204	168	502	670	34
Acetoacetic acid	315	918	1854	1980	2824	255	130	2152	177	825	30	392	3373	390
Lactulose	316	161	653	1467	117	472	1029	57	1538	302	1318	846	481	1166
Tricarballylic acid	553	0	620	0	121	0	0	183	0	511	0	247	230	0
a-Ketobutyric acid	902	551	19649	7627	8669	5374	0	371	38155	20403	17	8117	28907	32505
Tyramine	1088	14	1070	161	508	1	0	691	72	1256	23	655	1439	0
Glucuronamide	1182	30	1682	415	1873	11	33	1868	246	2085	130	2766	2504	37
D-Melibiose	1342	541	2382	1466	997	157	233	467	407	1274	1519	2634	1454	282
D-Trehalose	1511	5499	6874	6006	47208	26339	49307	45499	53617	40225	41551	42028	45457	29941
Formic acid	1662	3412	1075	2495	4261	2983	1788	429	12893	289	2030	6325	2946	14298
m-Hydroxyphenyl Acetic acid	1925	0	1488	0	1269	0	0	1491	0	1568	9	525	2011	0
D-Cellobiose	2270	45169	46314	48230	47038	41384	0	43146	50847	36314	103	3202	48172	26277
D-Malic acid	2395	35	3691	1654	2718	1045	18	1475	327	3477	493	3044	2982	3
L-Galactonic acid-g-Lactone	2408	8	3715	47	2735	0	0	1812	14	2952	21	4302	1896	0
Mono-Methylsuccinate	2438	23	3990	447	1901	2	2	984	224	2449	52	3393	2627	147
p-Hydroxyphenyl Acetic acid	3005	15	3169	302	1955	1	0	1865	25	2472	1	2399	1937	0
D-Psicose	3254	3	3479	37	4292	0	0	4627	0	4905	6	3465	4692	1
Bromosuccinic acid	3732	466	5751	2371	2883	978	1761	2438	20692	4510	9512	9632	5665	18459
Dulcitol	4221	4919	5337	5783	3748	3220	4425	2207	4368	3003	4125	5446	3004	4300
Thymidine	4902	5620	5733	7657	2366	4642	5151	5325	4715	3616	4837	5574	4543	4865
2-Aminoethanol	5488	1452	7099	3503	5438	1709	2930	3842	2969	5354	2999	7058	4541	2858
D-Galacturonic acid	5745	176	7723	1412	6584	327	548	4578	891	6138	2277	7809	5687	463
D,L-a-Glycerol Phosphate	5963	3076	7007	6516	4895	5319	6145	5591	0	4717	8155	9691	6285	12751
Phenylethylamine	6078	994	6337	2008	4286	413	948	1810	1831	2436	1079	4216	2044	185
Methylpyruvate	7570	2263	9925	9803	9066	4279	3349	9358	24831	9486	16275	10958	10216	27736
Gly-Asp	7944	4271	14169	6154	5474	4111	4288	4976	45488	6466	3781	41329	8686	45491
L-Arabinose	9749	52664	56586	53385	57755	52904	7799	12554	53265	59392	10593	8999	57937	50258
D-Xylose	11632	11196	10493	15182	16145	15560	15644	16792	17558	17721	17645	15336	17757	16149
Acetic acid	13319	14671	17859	16976	22318	13397	11788	9763	30959	11524	25241	17890	23867	30749
L-Aspartic acid	14660	27550	35791	28742	43331	32640	32142	44041	45919	14278	38560	35082	45171	44806
L-Lactic acid	15370	15817	21457	20912	28240	21071	18922	26557	40760	16630	21767	23777	33997	33344
L-Alanine	17156	37379	34687	41793	45896	31236	29481	46475	48426	38340	11275	30086	48070	45719
2`-Deoxyadenosine	17741	13362	20857	18728	20309	16133	7124	20318	33859	14749	20457	23580	25575	29192
Adenosine	18729	12486	22371	18066	19434	13004	13443	18036	31015	15907	21146	21334	26108	27831
Gly-Glu	18784	19843	18396	14263	9956	17791	8781	7259	38506	12962	1124	13763	18034	39930
D-Glucose-1-Phosphate	20625	11861	15519	14409	14033	14264	2667	11433	24412	11795	17704	22654	11	36546
D-Glucose-6-Phosphate	21730	15795	22010	17935	22207	15923	15252	27404	41121	20885	29786	27026	26698	35081
D,L-Malic acid	21822	23022	26666	18189	44775	22136	33311	34649	43305	24443	34815	40645	51535	39316
D-Fructose-6-Phosphate	22097	16105	25725	20059	23246	19911	17507	26565	35994	18647	36453	34186	26978	40695
Succinic acid	22380	17608	22854	22429	32331	23433	17380	30720	31752	20083	25346	19340	33254	30092
Citric acid	23052	27711	21418	25652	22943	20376	23858	7967	30112	19453	29783	30154	28797	31270
L-Lyxose	28187	24149	24968	28466	31972	28768	27183	32933	28335	34360	28167	32806	33111	26183
Uridine	30323	30597	31730	33043	43297	31284	28196	14457	49010	36675	14415	20891	44528	47391
Pyruvic acid	33352	26759	32552	29858	37527	30907	25574	34374	47492	26851	37915	35062	38493	44223
D-Sorbitol	34586	43599	45418	37212	52226	39440	26491	51321	46366	42063	27318	39157	53670	23976
Inosine	35602	20460	41011	36723	30191	29108	26515	29088	51890	26751	32996	37745	43908	45503
D-Gluconic acid	35955	28601	38724	32613	47379	35301	29761	47730	51490	28838	45557	37062	53468	48465
L-Malic acid	36037	31659	40462	30182	46493	39076	32254	31565	41539	33990	37559	37492	49061	37008
L-Serine	36419	31115	36093	29142	47203	30055	37637	44916	46067	40348	34828	32805	50147	42612
Fumaric acid	38797	29094	34512	37577	49245	38883	35163	49351	45080	27442	42954	40089	51789	39935
b-Methyl-D-Glucoside	38882	32680	13011	13092	29501	33479	37325	35675	47459	21368	33274	37370	47629	43776
L-Asparagine	42342	39282	45142	39163	49215	36299	44741	47043	46651	45475	34173	44235	51797	40713
Glycerol	42510	37112	43103	42183	51552	39169	43076	49318	47511	38253	42192	40775	53693	44317
Ala-Gly	42775	40139	42193	31708	42936	38903	35786	45439	48338	43460	32847	37254	46856	48222
L-Threonine	43304	41038	44776	42022	43244	42027	28376	40285	46315	42420	23138	31325	44010	47410
Gly-Pro	45012	40567	48858	38264	11969	42100	34284	38587	37955	28109	5426	17778	32517	40171
L-Glutamic acid	45745	42945	46055	42895	51112	41982	44857	47343	51311	43278	40303	43460	55642	45542
Maltotriose	46327	30671	39201	41798	26517	39049	25134	32229	1129	27840	43112	44327	31314	46100
D-Alanine	46722	38319	40895	42984	43494	39658	36651	40755	41911	36996	39158	27081	42545	43410
D-Fructose	48498	44065	44095	43407	50772	44859	33891	43861	49502	39672	40534	43324	50693	35355
D-Mannose	49863	49022	51316	50493	52569	44927	43055	43503	50432	34497	41303	41679	52744	41891
Maltose	50167	43107	49150	46464	48996	44058	37695	43678	3544	40248	34850	42515	51198	25884
a-D-Glucose	51432	43720	49025	47720	41182	46237	34301	39719	49257	30780	42290	43943	41340	19397
Sucrose	51444	43168	48918	47310	42132	44565	34623	42458	49090	34834	40588	44534	45930	21079
D-Mannitol	51902	43118	45474	43380	46989	41589	43485	43820	48474	34614	37150	48222	49588	25624
L-Glutamine	52327	47234	52665	50059	49779	44331	42213	51380	47930	52072	42977	27486	53201	47405
L-Proline	54268	49605	55230	52431	55261	49178	46138	54866	51713	56914	50966	47542	59620	51304
m-Inositol	54853	48787	51464	49352	0	50429	0	1	0	0	0	3	4	0
D-Galactose	55019	48974	53853	51579	52590	46409	48517	53948	53478	53211	48743	43781	53168	47486
D-Ribose	56557	50658	56019	51210	56520	53277	50783	55877	51876	56551	50022	54264	57039	41439
N-Acetyl-D-Glucosamine	57722	50129	54811	52482	55887	50953	45256	56171	53851	51605	47822	52606	59000	31544
